# Supplementary material for: N,N′-Dimethyl­ethylenediammonium dioxalatocuprate(II)
Source: Acta Crystallogr Sect E Struct Rep Online. 2011 Jul 9;67(Pt 8):m1046. doi: 10.1107/S1600536811025682 (PMC3212134; doi:10.1107/S1600536811025682)
Supplement: Supplementary file 1 [file e-67-m1046-sup1.cif]

##############################################################################
#                                                                            #
# This CIF contains the data in a paper accepted for publication in          #
# Acta Crystallographica Section E. It conforms to the requirements of       #
# Notes for Authors for Acta Crystallographica Section E, and has been       #
# peer reviewed under the auspices of the IUCr Commission on Journals.       #
#                                                                            #
# Full details of the Crystallographic Information File format               #
# are given in the paper "The Crystallographic Information File (CIF):       #
# a New Standard Archive File for Crystallography" by S. R. Hall, F. H.      #
# Allen and I. D. Brown [Acta Cryst. (1991), A47, 655-685].                  #
#                                                                            #
# The current version of the core CIF dictionary is obtainable from          #
# ftp://ftp.iucr.org/pub/cif_core.dic.                                       #
#                                                                            #
# Software is freely available for graphical display of the structure(s)     #
# in this CIF. For information consult the CIF software page                 #
# http://www.iucr.org/resources/cif/software.                                #
#                                                                            #
# This file may be used for bona fide research purposes within the           #
# scientific community so long as proper attribution is given to the journal # 
# article from which it was obtained.                                        #
#                                                                            #
##############################################################################
data_global
_journal_date_recd_electronic     2011-06-20
_journal_date_accepted     2011-06-29
_journal_name_full     'Acta Crystallographica, Section E'
_journal_year     2011
_journal_volume     67
_journal_issue      8
_journal_page_first     m1046
_journal_page_last     m1046
_journal_paper_category     QM
_journal_coeditor_code     WM2502
_publ_contact_author_name
;
'Mohamed Gaye
;
_publ_contact_author_address
;
D\'epartement de Chimie
Facult\'e des Sciences et Techniques
Universit\'e Cheikh Anta Diop
Dakar S\'en\'egal
;
_publ_contact_author_email     'mlgayeastou@yahoo.fr'
_publ_contact_author_fax     '002218246318'
_publ_contact_author_phone     '002218247804'
_publ_section_title
;
<i>N</i>,<i>N</i>'-Dimethylethylenediammonium dioxalatocuprate(II)
;
loop_
    _publ_author_name
    _publ_author_address
    'Gaye, Papa Aly'
;
D\'epartement de Chimie
Facult\'e des Sciences et Techniques
Universit\'e Cheikh Anta Diop
Dakar
Senegal
;
    'Sarr, Aminata Diass\'e'
;
D\'epartement de Chimie
Facult\'e des Sciences et Techniques
Universit\'e Cheikh Anta Diop
Dakar
Senegal
;
    'Gaye, Mohamed'
;
D\'epartement de Chimie
Facult\'e des Sciences et Techniques
Universit\'e Cheikh Anta Diop
Dakar
Senegal
;
    'Sanselme, Morgane'
;
Sciences et M\'ethodes S\'eparatives
UPRES EA 3233 IMR
IRCOF, F-76821, Mont-Saint-Aigan
Universit\'e de Rouen Cedex
France
;
    'Agasse, Peulon Val\'erie'
;
Sciences et M\'ethodes S\'eparatives
UPRES EA 3233 IMR
IRCOF, F-76821, Mont-Saint-Aigan
Universit\'e de Rouen Cedex
France
;
data_I
_chemical_name_systematic
;
<i>N</i>,<i>N</i>'-Dimethylethylenediammonium dioxalatocuprate(II)
;
_chemical_formula_moiety     'C4 H14 N2 2+, C4 Cu O8 2-'
_chemical_formula_sum     'C8 H14 Cu N2 O8'
_chemical_formula_iupac     '(C4 H14 N2) [Cu (C2 O4)2]'
_chemical_formula_weight     329.75
_symmetry_cell_setting     triclinic
_symmetry_space_group_name_H-M     'P -1'
_symmetry_space_group_name_Hall     '-P 1'
loop_
    _symmetry_equiv_pos_as_xyz
    'x, y, z'
    '-x, -y, -z'
_cell_length_a     5.7734(5)
_cell_length_b     8.4127(7)
_cell_length_c     12.5623(11)
_cell_angle_alpha     90.4430(10)
_cell_angle_beta     100.7150(10)
_cell_angle_gamma     107.1880(10)
_cell_volume     571.46(8)
_cell_formula_units_Z     2
_cell_measurement_reflns_used     2192
_cell_measurement_theta_min     1.65
_cell_measurement_theta_max     26.37
_cell_measurement_temperature     293(2)
_exptl_crystal_description     prism
_exptl_crystal_colour     blue
_exptl_crystal_size_max     0.15
_exptl_crystal_size_mid     0.13
_exptl_crystal_size_min     0.10
_exptl_crystal_density_diffrn     1.916
_exptl_crystal_density_method     'not measured'
_exptl_crystal_F_000     338
_exptl_absorpt_coefficient_mu     1.953
_exptl_absorpt_correction_type     none
_exptl_special_details
;
;
_diffrn_ambient_temperature     293(2)
_diffrn_radiation_type     MoK\a
_diffrn_radiation_wavelength     0.71073
_diffrn_radiation_monochromator     graphite
_diffrn_measurement_device_type     'Bruker SMART CCD'
_diffrn_measurement_method     \w
_diffrn_reflns_number     4558
_diffrn_reflns_av_R_equivalents     0.0141
_diffrn_reflns_theta_min     1.65
_diffrn_reflns_theta_max     26.37
_diffrn_reflns_theta_full     26.37
_diffrn_measured_fraction_theta_max     0.982
_diffrn_measured_fraction_theta_full     0.982
_diffrn_reflns_limit_h_min     -7
_diffrn_reflns_limit_h_max     7
_diffrn_reflns_limit_k_min     -10
_diffrn_reflns_limit_k_max     10
_diffrn_reflns_limit_l_min     -15
_diffrn_reflns_limit_l_max     15
_refine_special_details
;
Refinement of <i>F</i>^2^ against ALL reflections. The weighted <i>R</i>-factor
<i>wR</i> and goodness of fit <i>S</i> are based on <i>F</i>^2^, conventional
<i>R</i>-factors <i>R</i> are based on <i>F</i>, with <i>F</i> set to zero for
negative <i>F</i>^2^. The threshold expression of <i>F</i>^2^ >
\s(<i>F</i>^2^) is used only for calculating <i>R</i>-factors(gt) <i>etc</i>.
and is not relevant to the choice of reflections for refinement.
<i>R</i>-factors based on <i>F</i>^2^ are statistically about twice as large
as those based on <i>F</i>, and <i>R</i>- factors based on ALL data will be
even larger.
;
_reflns_number_total     2292
_reflns_number_gt     2192
_reflns_threshold_expression     I>2\s(I)
_refine_ls_structure_factor_coef     Fsqd
_refine_ls_matrix_type     full
_refine_ls_R_factor_all     0.0251
_refine_ls_R_factor_gt     0.0242
_refine_ls_wR_factor_gt     0.0695
_refine_ls_wR_factor_ref     0.07
_refine_ls_goodness_of_fit_ref     1.116
_refine_ls_restrained_S_all     1.116
_refine_ls_number_reflns     2292
_refine_ls_number_parameters     174
_refine_ls_number_restraints     0
_refine_ls_hydrogen_treatment     constr
_refine_ls_weighting_scheme     calc
_refine_ls_weighting_details
         'calc w=1/[\s^2^(Fo^2^)+(0.0412P)^2^+0.2106P] where P=(Fo^2^+2Fc^2^)/3'
_atom_sites_solution_hydrogens     geom
_atom_sites_solution_primary     direct
_atom_sites_solution_secondary     difmap
_refine_ls_shift/su_max     0
_refine_ls_shift/su_mean     0
_refine_diff_density_max     0.347
_refine_diff_density_min     -0.431
_refine_ls_extinction_method     none
loop_
    _atom_type_symbol
    _atom_type_description
    _atom_type_scat_dispersion_real
    _atom_type_scat_dispersion_imag
    _atom_type_scat_source
    C C 0.0033 0.0016 'International Tables Vol C Tables 4.2.6.8 and 6.1.1.4'
    H H 0 0 'International Tables Vol C Tables 4.2.6.8 and 6.1.1.4'
    N N 0.0061 0.0033 'International Tables Vol C Tables 4.2.6.8 and 6.1.1.4'
    O O 0.0106 0.006 'International Tables Vol C Tables 4.2.6.8 and 6.1.1.4'
    Cu Cu 0.3201 1.2651 'International Tables Vol C Tables 4.2.6.8 and 6.1.1.4'
_computing_data_collection     'SMART (Bruker, 2001)'
_computing_cell_refinement     'SAINT-Plus (Bruker, 1999)'
_computing_data_reduction     'SAINT-Plus (Bruker, 1999)'
_computing_structure_solution     'SIR92 (Altomare <i>et al.</i>, 1993)'
_computing_structure_refinement     'SHELXL97 (Sheldrick, 2008)'
_computing_molecular_graphics     'ORTEP-3 for Windows (Farrugia, 1997)'
_computing_publication_material     'WinGX (Farrugia, 1999)'
loop_
    _atom_site_type_symbol
    _atom_site_label
    _atom_site_fract_x
    _atom_site_fract_y
    _atom_site_fract_z
    _atom_site_U_iso_or_equiv
    _atom_site_adp_type
    _atom_site_calc_flag
    _atom_site_refinement_flags
    _atom_site_occupancy
    _atom_site_symmetry_multiplicity
    _atom_site_disorder_assembly
    _atom_site_disorder_group
    Cu Cu1 0.81900(4) 0.08511(2) 0.071311(15) 0.02027(10) Uani d . 1 1 . .
    O O1 0.7688(2) -0.09898(16) 0.16179(10) 0.0236(3) Uani d . 1 1 . .
    O O2 0.9414(3) 0.22323(16) 0.20393(11) 0.0273(3) Uani d . 1 1 . .
    O O3 0.9874(3) 0.1983(2) 0.38225(12) 0.0400(4) Uani d . 1 1 . .
    O O4 0.8221(3) -0.14792(19) 0.33674(12) 0.0346(3) Uani d . 1 1 . .
    O O1A 0.7045(2) -0.05261(16) -0.06558(10) 0.0244(3) Uani d . 1 1 . .
    O O2A 0.8699(3) 0.27099(16) -0.01838(11) 0.0274(3) Uani d . 1 1 . .
    O O3A 0.7987(3) 0.32433(18) -0.19228(12) 0.0325(3) Uani d . 1 1 . .
    O O4A 0.6466(2) -0.01666(17) -0.24263(10) 0.0271(3) Uani d . 1 1 . .
    C C1 0.8324(3) -0.0538(2) 0.26338(15) 0.0230(4) Uani d . 1 1 . .
    C C2 0.9307(3) 0.1394(2) 0.28879(15) 0.0249(4) Uani d . 1 1 . .
    C C1A 0.7074(3) 0.0373(2) -0.14883(14) 0.0201(3) Uani d . 1 1 . .
    C C2A 0.8000(3) 0.2289(2) -0.11968(15) 0.0221(4) Uani d . 1 1 . .
    C C1S 0.5705(4) 0.5131(2) 0.05810(18) 0.0323(4) Uani d . 1 1 . .
    H H1S1 0.7161 0.4764 0.0631 0.039 Uiso calc R 1 1 . .
    H H1S2 0.6244 0.6309 0.0809 0.039 Uiso calc R 1 1 . .
    N N1S 0.4111(3) 0.4180(2) 0.13069(15) 0.0328(4) Uani d . 1 1 . .
    H H2S1 0.2785 0.4547 0.1272 0.039 Uiso calc R 1 1 . .
    H H2S2 0.3564 0.3094 0.1074 0.039 Uiso calc R 1 1 . .
    C C2S 0.4947(4) -0.0903(3) 0.50540(16) 0.0302(4) Uani d . 1 1 . .
    H H3S1 0.6487 -0.1056 0.4941 0.036 Uiso calc R 1 1 . .
    H H3S2 0.4737 -0.1213 0.578 0.036 Uiso calc R 1 1 . .
    N N2S 0.2872(3) -0.1980(2) 0.42503(13) 0.0329(4) Uani d . 1 1 . .
    H H4S1 0.313 -0.1731 0.3578 0.039 Uiso calc R 1 1 . .
    H H4S2 0.1467 -0.177 0.4324 0.039 Uiso calc R 1 1 . .
    C C3S 0.5449(4) 0.4354(3) 0.24519(18) 0.0394(5) Uani d . 1 1 . .
    H H1S3 0.6805 0.3899 0.25 0.059 Uiso calc R 1 1 . .
    H H1S4 0.434 0.3762 0.2898 0.059 Uiso calc R 1 1 . .
    H H1S5 0.6069 0.5512 0.2698 0.059 Uiso calc R 1 1 . .
    C C4S 0.2574(5) -0.3766(3) 0.4373(2) 0.0484(6) Uani d . 1 1 . .
    H H2S3 0.4075 -0.3993 0.4303 0.073 Uiso calc R 1 1 . .
    H H2S4 0.124 -0.4417 0.382 0.073 Uiso calc R 1 1 . .
    H H2S5 0.2213 -0.4051 0.5075 0.073 Uiso calc R 1 1 . .
loop_
    _atom_site_aniso_label
    _atom_site_aniso_U_11
    _atom_site_aniso_U_22
    _atom_site_aniso_U_33
    _atom_site_aniso_U_12
    _atom_site_aniso_U_13
    _atom_site_aniso_U_23
    Cu1 0.02469(14) 0.01821(14) 0.01732(14) 0.00556(9) 0.00424(9) 0.00003(9)
    O1 0.0270(7) 0.0220(6) 0.0214(6) 0.0065(5) 0.0054(5) 0.0008(5)
    O2 0.0344(7) 0.0231(6) 0.0228(7) 0.0070(6) 0.0046(5) -0.0023(5)
    O3 0.0505(9) 0.0451(9) 0.0212(7) 0.0126(7) 0.0027(6) -0.0065(6)
    O4 0.0398(8) 0.0394(8) 0.0268(7) 0.0139(7) 0.0089(6) 0.0120(6)
    O1A 0.0326(7) 0.0193(6) 0.0194(6) 0.0060(5) 0.0034(5) -0.0003(5)
    O2A 0.0389(8) 0.0198(6) 0.0229(7) 0.0069(6) 0.0075(6) 0.0005(5)
    O3A 0.0419(8) 0.0299(7) 0.0280(7) 0.0139(6) 0.0071(6) 0.0104(6)
    O4A 0.0284(7) 0.0331(7) 0.0189(7) 0.0097(6) 0.0022(5) -0.0022(5)
    C1 0.0189(8) 0.0285(9) 0.0243(9) 0.0101(7) 0.0063(7) 0.0032(7)
    C2 0.0221(9) 0.0290(9) 0.0236(9) 0.0092(7) 0.0024(7) -0.0032(7)
    C1A 0.0160(8) 0.0235(9) 0.0226(9) 0.0084(7) 0.0047(6) 0.0006(7)
    C2A 0.0212(8) 0.0224(8) 0.0254(9) 0.0095(7) 0.0063(7) 0.0033(7)
    C1S 0.0270(10) 0.0234(9) 0.0457(12) 0.0029(8) 0.0135(9) -0.0064(8)
    N1S 0.0272(8) 0.0244(8) 0.0462(10) 0.0054(7) 0.0098(7) -0.0023(7)
    C2S 0.0294(10) 0.0409(12) 0.0210(9) 0.0130(9) 0.0028(7) 0.0028(8)
    N2S 0.0340(9) 0.0379(9) 0.0244(8) 0.0084(7) 0.0039(7) 0.0050(7)
    C3S 0.0414(12) 0.0311(11) 0.0445(13) 0.0124(9) 0.0032(10) -0.0025(9)
    C4S 0.0696(17) 0.0385(12) 0.0354(12) 0.0118(12) 0.0131(11) 0.0060(10)
_geom_special_details
;
All e.s.d.'s (except the e.s.d. in the dihedral angle between two l.s. planes)
are estimated using the full covariance matrix. The cell e.s.d.'s are taken
into account individually in the estimation of e.s.d.'s in distances, angles
and torsion angles; correlations between e.s.d.'s in cell parameters are only
used when they are defined by crystal symmetry. An approximate (isotropic)
treatment of cell e.s.d.'s is used for estimating e.s.d.'s involving l.s.
planes.
;
loop_
    _geom_bond_atom_site_label_1
    _geom_bond_atom_site_label_2
    _geom_bond_site_symmetry_2
    _geom_bond_distance
    _geom_bond_publ_flag
    Cu1 O1 . 1.9128(13) y
    Cu1 O2 . 1.9163(13) y
    Cu1 O2A . 1.9184(13) y
    Cu1 O1A . 1.9572(13) y
    O1 C1 . 1.282(2) ?
    O2 C2 . 1.284(2) ?
    O3 C2 . 1.218(2) ?
    O4 C1 . 1.218(2) ?
    O1A C1A . 1.295(2) ?
    O2A C2A . 1.275(2) ?
    O3A C2A . 1.220(2) ?
    O4A C1A . 1.209(2) ?
    C1 C2 . 1.564(3) ?
    C1A C2A . 1.558(2) ?
    C1S N1S . 1.486(3) ?
    C1S C1S 2_665 1.513(4) ?
    C1S H1S1 . 0.97 ?
    C1S H1S2 . 0.97 ?
    N1S C3S . 1.485(3) ?
    N1S H2S1 . 0.90 ?
    N1S H2S2 . 0.90 ?
    C2S N2S . 1.473(3) ?
    C2S C2S 2_656 1.511(4) ?
    C2S H3S1 . 0.97 ?
    C2S H3S2 . 0.97 ?
    N2S C4S . 1.474(3) ?
    N2S H4S1 . 0.90 ?
    N2S H4S2 . 0.90 ?
    C3S H1S3 . 0.96 ?
    C3S H1S4 . 0.96 ?
    C3S H1S5 . 0.96 ?
    C4S H2S3 . 0.96 ?
    C4S H2S4 . 0.96 ?
    C4S H2S5 . 0.96 ?
loop_
    _geom_angle_atom_site_label_1
    _geom_angle_atom_site_label_2
    _geom_angle_atom_site_label_3
    _geom_angle_site_symmetry_1
    _geom_angle_site_symmetry_3
    _geom_angle
    _geom_angle_publ_flag
    O1 Cu1 O2 . . 85.90(5) ?
    O1 Cu1 O2A . . 179.52(5) ?
    O2 Cu1 O2A . . 93.63(6) ?
    O1 Cu1 O1A . . 95.12(5) ?
    O2 Cu1 O1A . . 178.10(5) ?
    O2A Cu1 O1A . . 85.36(5) ?
    C1 O1 Cu1 . . 113.02(11) ?
    C2 O2 Cu1 . . 112.98(12) ?
    C1A O1A Cu1 . . 111.82(11) ?
    C2A O2A Cu1 . . 113.52(11) ?
    O4 C1 O1 . . 125.29(18) ?
    O4 C1 C2 . . 120.57(17) ?
    O1 C1 C2 . . 114.14(15) ?
    O3 C2 O2 . . 125.64(18) ?
    O3 C2 C1 . . 120.45(17) ?
    O2 C2 C1 . . 113.90(15) ?
    O4A C1A O1A . . 125.21(17) ?
    O4A C1A C2A . . 120.46(16) ?
    O1A C1A C2A . . 114.33(15) ?
    O3A C2A O2A . . 125.78(17) ?
    O3A C2A C1A . . 119.40(17) ?
    O2A C2A C1A . . 114.82(15) ?
    N1S C1S C1S . 2_665 110.2(2) ?
    N1S C1S H1S1 . . 109.6 ?
    C1S C1S H1S1 2_665 . 109.6 ?
    N1S C1S H1S2 . . 109.6 ?
    C1S C1S H1S2 2_665 . 109.6 ?
    H1S1 C1S H1S2 . . 108.1 ?
    C3S N1S C1S . . 112.06(16) ?
    C3S N1S H2S1 . . 109.2 ?
    C1S N1S H2S1 . . 109.2 ?
    C3S N1S H2S2 . . 109.2 ?
    C1S N1S H2S2 . . 109.2 ?
    H2S1 N1S H2S2 . . 107.9 ?
    N2S C2S C2S . 2_656 110.15(19) ?
    N2S C2S H3S1 . . 109.6 ?
    C2S C2S H3S1 2_656 . 109.6 ?
    N2S C2S H3S2 . . 109.6 ?
    C2S C2S H3S2 2_656 . 109.6 ?
    H3S1 C2S H3S2 . . 108.1 ?
    C2S N2S C4S . . 112.34(17) ?
    C2S N2S H4S1 . . 109.1 ?
    C4S N2S H4S1 . . 109.1 ?
    C2S N2S H4S2 . . 109.1 ?
    C4S N2S H4S2 . . 109.1 ?
    H4S1 N2S H4S2 . . 107.9 ?
    N1S C3S H1S3 . . 109.5 ?
    N1S C3S H1S4 . . 109.5 ?
    H1S3 C3S H1S4 . . 109.5 ?
    N1S C3S H1S5 . . 109.5 ?
    H1S3 C3S H1S5 . . 109.5 ?
    H1S4 C3S H1S5 . . 109.5 ?
    N2S C4S H2S3 . . 109.5 ?
    N2S C4S H2S4 . . 109.5 ?
    H2S3 C4S H2S4 . . 109.5 ?
    N2S C4S H2S5 . . 109.5 ?
    H2S3 C4S H2S5 . . 109.5 ?
    H2S4 C4S H2S5 . . 109.5 ?
loop_
    _geom_torsion_atom_site_label_1
    _geom_torsion_atom_site_label_2
    _geom_torsion_atom_site_label_3
    _geom_torsion_atom_site_label_4
    _geom_torsion_site_symmetry_1
    _geom_torsion_site_symmetry_2
    _geom_torsion_site_symmetry_3
    _geom_torsion_site_symmetry_4
    _geom_torsion
    _geom_torsion_publ_flag
    O2 Cu1 O1 C1 . . . . 0.30(12) ?
    O1A Cu1 O1 C1 . . . . 178.68(12) ?
    O1 Cu1 O2 C2 . . . . -1.77(13) ?
    O2A Cu1 O2 C2 . . . . 178.14(13) ?
    O1 Cu1 O1A C1A . . . . 178.09(11) ?
    O2A Cu1 O1A C1A . . . . -1.83(12) ?
    O2 Cu1 O2A C2A . . . . -178.11(13) ?
    O1A Cu1 O2A C2A . . . . 3.51(13) ?
    Cu1 O1 C1 O4 . . . . -178.63(15) ?
    Cu1 O1 C1 C2 . . . . 0.99(18) ?
    Cu1 O2 C2 O3 . . . . -176.78(17) ?
    Cu1 O2 C2 C1 . . . . 2.64(19) ?
    O4 C1 C2 O3 . . . . -3.4(3) ?
    O1 C1 C2 O3 . . . . 176.97(17) ?
    O4 C1 C2 O2 . . . . 177.15(17) ?
    O1 C1 C2 O2 . . . . -2.5(2) ?
    Cu1 O1A C1A O4A . . . . 179.71(14) ?
    Cu1 O1A C1A C2A . . . . 0.11(17) ?
    Cu1 O2A C2A O3A . . . . 175.09(15) ?
    Cu1 O2A C2A C1A . . . . -4.23(19) ?
    O4A C1A C2A O3A . . . . 3.8(3) ?
    O1A C1A C2A O3A . . . . -176.58(16) ?
    O4A C1A C2A O2A . . . . -176.83(16) ?
    O1A C1A C2A O2A . . . . 2.8(2) ?
    C1S C1S N1S C3S 2_665 . . . 178.0(2) ?
    C2S C2S N2S C4S 2_656 . . . -175.9(2) ?
loop_
    _geom_hbond_atom_site_label_D
    _geom_hbond_atom_site_label_H
    _geom_hbond_atom_site_label_A
    _geom_hbond_site_symmetry_A
    _geom_hbond_distance_DH
    _geom_hbond_distance_HA
    _geom_hbond_distance_DA
    _geom_hbond_angle_DHA
    N1S H2S1 O3A 2_665 0.90 2.22 2.939(2) 137
    N1S H2S2 O1A 2_655 0.90 2.13 3.018(2) 169
    N2S H4S1 O4A 2_655 0.90 2.15 2.939(2) 145
    N2S H4S1 O3A 2_655 0.90 2.31 3.004(2) 134
    N2S H4S2 O4 1_455 0.90 2.11 2.861(2) 140
    N2S H4S2 O3 2_656 0.90 2.58 3.131(2) 120
