# Supplementary material for: N,N′-Dimethyl­ethylenediammonium dioxalatocuprate(II)
Source: Acta Crystallogr Sect E Struct Rep Online. 2011 Jul 9;67(Pt 8):m1046. doi: 10.1107/S1600536811025682 (PMC3212134; doi:10.1107/S1600536811025682)
Supplement: Supplementary file 2 [file e-67-m1046-Isup2.hkl]

#
# h,k,l, Fc-squared, Fo-squared, sigma(Fo-squared) and status flag
#
data_I
_shelx_title ' pagb in P -1'
_shelx_refln_list_code          4
_shelx_F_calc_maximum      193.81
_exptl_crystal_F_000       338.00
_reflns_d_resolution_high  0.8000
 
loop_
 _symmetry_equiv_pos_as_xyz
 'x, y, z'
 '-x, -y, -z'
 
_cell_length_a     5.7734
_cell_length_b     8.4127
_cell_length_c    12.5623
_cell_angle_alpha  90.443
_cell_angle_beta  100.715
_cell_angle_gamma 107.188
 
_shelx_F_squared_multiplier     1.000
 
loop_
 _refln_index_h
 _refln_index_k
 _refln_index_l
 _refln_F_squared_calc
 _refln_F_squared_meas
 _refln_F_squared_sigma
 _refln_observed_status
   1   0   0      522.93      646.90      7.40 o
   2   0   0     3240.08     3477.93     38.23 o
   3   0   0     1514.36     1615.93     18.43 o
   4   0   0        7.58        8.12      1.12 o
   5   0   0      342.28      340.93      6.73 o
   6   0   0      165.31      157.79      4.38 o
  -6   1   0      208.62      205.53      6.05 o
  -5   1   0       43.32       46.82      2.03 o
  -4   1   0       39.96       35.30      1.61 o
  -3   1   0      467.34      452.23      5.74 o
  -2   1   0     9534.64     9786.81    106.78 o
  -1   1   0      209.05      229.02      2.81 o
   0   1   0     8282.44     6920.45    135.18 o
   1   1   0     9165.85     8155.32    356.63 o
   2   1   0       50.68       53.83      1.16 o
   3   1   0      345.65      346.18      8.19 o
   4   1   0       11.75       11.73      1.06 o
   5   1   0       35.78       35.20      1.86 o
   6   1   0      397.99      401.00     11.84 o
  -7   2   0       24.31       32.71      2.27 o
  -6   2   0        0.17        0.16      0.61 o
  -5   2   0      103.32       98.02      3.25 o
  -4   2   0       27.01       24.81      1.45 o
  -3   2   0      607.39      630.78      7.71 o
  -2   2   0     1178.79     1250.53     14.17 o
  -1   2   0     3884.60     3969.85     52.96 o
   0   2   0      897.02      897.56     12.83 o
   1   2   0     1746.89     2180.95     24.14 o
   2   2   0       18.30       20.13      0.72 o
   3   2   0       10.73       13.25      2.02 o
   4   2   0      182.18      186.68      4.24 o
   5   2   0        0.07        0.16      0.63 o
   6   2   0       94.26      102.25      5.22 o
  -7   3   0       97.77      118.23      3.97 o
  -6   3   0        2.22        2.31      0.78 o
  -5   3   0       33.74       33.31      1.71 o
  -4   3   0      248.00      230.55      3.58 o
  -3   3   0      217.53      207.51      3.10 o
  -2   3   0     2044.89     2170.42     24.18 o
  -1   3   0      150.34      128.20      1.87 o
   0   3   0      152.38      155.82      2.22 o
   1   3   0      220.00      261.68      3.49 o
   2   3   0        3.32        4.48      0.45 o
   3   3   0       23.06       24.20      0.98 o
   4   3   0      447.60      438.97      7.98 o
   5   3   0      100.20      104.29      4.96 o
  -7   4   0        3.86        7.79      1.95 o
  -6   4   0      102.03      108.85      3.50 o
  -5   4   0        3.83        2.36      0.66 o
  -4   4   0      784.02      781.70      9.71 o
  -3   4   0     1143.19     1133.29     13.29 o
  -2   4   0       81.95       78.38      1.45 o
  -1   4   0      473.62      442.18      5.48 o
   0   4   0      258.46      259.27      3.51 o
   1   4   0      139.46      128.11      2.12 o
   2   4   0     1206.76     1221.88     14.33 o
   3   4   0      285.51      280.53      6.38 o
   4   4   0      626.13      630.78     15.64 o
   5   4   0      241.72      237.58      8.34 o
  -5   5   0       78.25       83.75      4.23 o
  -4   5   0      278.65      266.27      6.36 o
  -3   5   0     2334.22     2454.43     27.67 o
  -2   5   0        0.85        0.75      0.22 o
  -1   5   0      452.86      436.82      5.56 o
   0   5   0      481.75      458.44      5.86 o
   1   5   0        3.75        2.98      0.42 o
   2   5   0     1200.03     1241.75     14.73 o
   3   5   0      819.72      846.92     13.25 o
   4   5   0       44.55       42.77      3.06 o
  -6   6   0      128.77      115.90      5.54 o
  -5   6   0      407.55      379.70     11.00 o
  -4   6   0        5.51        5.58      0.89 o
  -3   6   0     1644.27     1643.13     23.60 o
  -2   6   0      270.49      274.06      5.15 o
  -1   6   0      166.89      160.16      3.41 o
   0   6   0     1231.40     1253.56     14.68 o
   1   6   0       47.94       49.78      1.41 o
   2   6   0      112.88      112.30      3.35 o
   3   6   0      271.17      307.44      9.01 o
   4   6   0        3.08        7.00      1.66 o
  -6   7   0       40.03       46.82      3.59 o
  -5   7   0      433.62      436.56     12.51 o
  -4   7   0      350.19      338.99      6.62 o
  -3   7   0      321.42      320.61      6.18 o
  -2   7   0      914.64      888.74     13.69 o
  -1   7   0        2.86        2.68      0.76 o
   0   7   0      605.85      587.64      9.47 o
   1   7   0      454.45      462.52      7.92 o
   2   7   0       12.33       11.96      1.69 o
   3   7   0       62.15       60.97      3.79 o
  -6   8   0       12.43       14.32      2.48 o
  -5   8   0      193.74      196.65      4.89 o
  -4   8   0      442.43      434.25      8.14 o
  -3   8   0       11.33       12.60      1.27 o
  -2   8   0      446.29      437.92      9.10 o
  -1   8   0      386.06      358.60      6.71 o
   0   8   0      121.89      112.31      3.09 o
   1   8   0      329.46      321.79      8.87 o
   2   8   0       18.84       25.82      2.51 o
  -5   9   0       16.47       17.68      1.72 o
  -4   9   0      154.50      155.78      4.27 o
  -3   9   0       42.95       41.99      3.03 o
  -2   9   0      169.43      164.63      4.19 o
  -1   9   0      260.57      252.87      5.47 o
   0   9   0        5.33        4.46      1.28 o
   1   9   0      118.42      119.23      4.99 o
  -4  10   0       56.65       61.89      2.70 o
  -3  10   0       55.85       58.02      2.71 o
  -2  10   0       12.50       13.62      1.49 o
  -1  10   0       83.39       80.98      4.05 o
   0  10   0       51.04       44.60      3.12 o
   0 -10   1       12.00       14.59      2.13 o
   1 -10   1      103.81      102.22      4.55 o
   2 -10   1      245.54      254.64      8.02 o
   3 -10   1       42.08       43.61      2.27 o
  -1  -9   1       51.22       54.96      3.33 o
   0  -9   1       70.56       66.16      3.47 o
   1  -9   1      123.92      105.86      4.46 o
   2  -9   1       88.60       83.13      4.13 o
   3  -9   1       10.42       11.80      1.34 o
   4  -9   1       21.53       26.55      1.91 o
   5  -9   1        1.13        1.20      1.23 o
  -2  -8   1        2.21        6.77      1.55 o
  -1  -8   1      351.39      352.19      9.63 o
   0  -8   1      129.85      130.66      4.78 o
   1  -8   1        4.82        5.65      1.31 o
   2  -8   1      381.61      374.41      6.99 o
   3  -8   1       51.35       50.13      2.11 o
   4  -8   1       33.97       34.59      1.91 o
   5  -8   1       26.75       27.39      2.98 o
  -3  -7   1      288.46      299.42      6.48 o
  -2  -7   1       81.92       80.99      2.69 o
  -1  -7   1      208.70      203.44      6.16 o
   0  -7   1      605.38      582.36      9.39 o
   1  -7   1       52.88       54.04      2.10 o
   2  -7   1      692.91      692.58     11.03 o
   3  -7   1      528.42      530.99      9.03 o
   4  -7   1        3.46        3.26      0.82 o
   5  -7   1      239.41      256.86      8.69 o
   6  -7   1      156.84      157.12      6.86 o
  -4  -6   1       10.98       12.31      2.22 o
  -3  -6   1      228.46      237.49      6.62 o
  -2  -6   1      650.55      646.29     14.12 o
  -1  -6   1       31.16       29.85      1.07 o
   0  -6   1      998.99     1001.14     12.32 o
   1  -6   1      568.56      537.95      6.88 o
   2  -6   1      382.35      347.36     20.26 o
   3  -6   1      885.70      895.80     17.37 o
   4  -6   1      262.68      268.35      5.36 o
   5  -6   1      104.50      115.43      5.28 o
   6  -6   1      245.55      255.34      8.90 o
  -5  -5   1      121.00      130.51      6.01 o
  -4  -5   1      139.87      147.20      5.89 o
  -3  -5   1       21.85       24.58      1.52 o
  -2  -5   1      958.37      968.71     20.19 o
  -1  -5   1      202.99      196.98      3.09 o
   0  -5   1      536.76      546.48      6.82 o
   1  -5   1     3741.29     3714.28     41.05 o
   2  -5   1       20.58       25.39      0.85 o
   3  -5   1      513.50      507.39      6.62 o
   4  -5   1      342.49      341.24      5.35 o
   5  -5   1        3.48        4.87      1.31 o
   6  -5   1      124.10      133.11      6.10 o
  -5  -4   1      220.32      212.14      7.70 o
  -4  -4   1      430.50      444.72     11.90 o
  -3  -4   1       33.33       32.59      1.18 o
  -2  -4   1      338.75      332.90      4.60 o
  -1  -4   1     1687.50     1676.53     19.03 o
   0  -4   1        7.12        5.05      0.45 o
   1  -4   1     5063.28     4936.30    137.34 o
   2  -4   1     1225.84     1222.21     14.07 o
   3  -4   1      119.13      112.82      2.06 o
   4  -4   1      356.91      336.05      4.82 o
   5  -4   1       21.07       21.79      1.93 o
   6  -4   1       32.69       35.37      2.03 o
  -5  -3   1       39.81       39.91      3.03 o
  -4  -3   1      300.64      297.06      8.66 o
  -3  -3   1      151.27      150.31      2.67 o
  -2  -3   1      115.34      105.17      1.90 o
  -1  -3   1     1203.12     1182.33     16.37 o
   0  -3   1     1471.39     1488.16     16.66 o
   1  -3   1     2622.91     2629.25     68.16 o
   2  -3   1     1470.29     1496.45     16.92 o
   3  -3   1        2.62        1.02      0.47 o
   4  -3   1      169.57      152.78      3.52 o
   5  -3   1      133.98      141.32      3.75 o
   6  -3   1        5.08        5.70      1.06 o
  -6  -2   1      113.14      117.45      5.54 o
  -5  -2   1        0.50        0.38      0.85 o
  -4  -2   1        3.17        4.54      1.60 o
  -3  -2   1      107.18      130.75      3.64 o
  -2  -2   1       79.21       78.21      1.49 o
  -1  -2   1     1657.23     1610.06     17.95 o
   0  -2   1     2247.58     2427.45     26.67 o
   1  -2   1       21.91       22.49      0.57 o
   2  -2   1      274.98      259.49      3.40 o
   3  -2   1       36.57       28.85      1.49 o
   4  -2   1       48.18       45.65      1.74 o
   5  -2   1      309.60      297.57      6.13 o
   6  -2   1        0.34        0.44      0.61 o
  -6  -1   1       27.34       29.06      2.86 o
  -5  -1   1        4.13        3.90      0.87 o
  -4  -1   1        0.91        1.07      0.37 o
  -3  -1   1       13.29       19.16      0.77 o
  -2  -1   1      247.27      256.90      4.15 o
  -1  -1   1     1020.34     1154.35     15.73 o
   0  -1   1     1067.95     1173.98     13.04 o
   1  -1   1     2461.73     2485.56     38.47 o
   2  -1   1       11.67        7.56      0.86 o
   3  -1   1      100.41       74.35      1.45 o
   4  -1   1        9.87       10.76      0.99 o
   5  -1   1      257.59      247.04      6.51 o
   6  -1   1      131.78      129.26      3.90 o
  -6   0   1        0.96        2.26      0.85 o
  -5   0   1      231.44      235.02      5.15 o
  -4   0   1        8.10        8.00      0.66 o
  -3   0   1     2046.55     2270.80     25.50 o
  -2   0   1     9130.47     9034.93    232.13 o
  -1   0   1       56.05       47.85      0.81 o
   0   0   1     5309.79     2215.42     43.99 o
   1   0   1      427.39      463.31      8.15 o
   2   0   1       46.92       47.63      0.93 o
   3   0   1      507.35      483.45      6.08 o
   4   0   1      716.27      696.12     11.28 o
   5   0   1      371.35      342.87      6.82 o
   6   0   1      126.07      121.68      3.81 o
  -7   1   1       87.18       96.94      5.11 o
  -6   1   1       14.17       12.45      1.39 o
  -5   1   1      601.71      620.16     10.53 o
  -4   1   1     2286.80     2428.38     27.48 o
  -3   1   1      801.86      855.32     10.13 o
  -2   1   1    37562.86    28561.14    591.87 o
  -1   1   1      673.25      848.03     11.05 o
   0   1   1      637.52      707.08      7.94 o
   1   1   1     3692.40     3691.63     48.71 o
   2   1   1        0.40        0.85      0.61 o
   3   1   1      913.18      920.06     10.97 o
   4   1   1     1031.66     1006.81     15.57 o
   5   1   1       10.04       11.05      1.27 o
   6   1   1      420.12      397.62      9.64 o
  -7   2   1        7.56       11.54      1.45 o
  -6   2   1       97.49       98.07      3.26 o
  -5   2   1      305.06      302.90      6.10 o
  -4   2   1     3935.92     4150.35     46.11 o
  -3   2   1      480.79      497.33      7.84 o
  -2   2   1     4403.10     4613.91     50.98 o
  -1   2   1     7093.91     6669.51     90.45 o
   0   2   1     1018.17     1050.11     11.78 o
   1   2   1       65.00       44.06      0.92 o
   2   2   1      297.57      296.57      4.01 o
   3   2   1       58.40       53.22      2.90 o
   4   2   1     1231.50     1237.07     18.83 o
   5   2   1       58.37       58.45      2.49 o
   6   2   1       31.08       26.31      2.95 o
  -7   3   1       42.55       57.64      2.70 o
  -6   3   1       14.97       24.57      1.76 o
  -5   3   1       21.76       25.25      1.46 o
  -4   3   1      942.66      953.19     13.81 o
  -3   3   1     1417.03     1501.64     17.21 o
  -2   3   1      500.26      526.28      7.73 o
  -1   3   1     2986.67     3544.98     47.59 o
   0   3   1       30.23       42.42      1.17 o
   1   3   1       42.06       34.69      0.90 o
   2   3   1      395.80      373.75      4.99 o
   3   3   1       12.51       11.98      0.76 o
   4   3   1      115.83      119.55      3.38 o
   5   3   1      383.72      390.79     11.46 o
  -7   4   1        2.12        4.84      1.66 o
  -6   4   1      144.00      156.10      6.45 o
  -5   4   1      119.91      121.40      5.28 o
  -4   4   1      577.60      593.29      7.68 o
  -3   4   1        8.40        6.77      0.83 o
  -2   4   1      141.28      148.17      2.37 o
  -1   4   1      102.27       83.12      1.40 o
   0   4   1      280.64      352.06      4.55 o
   1   4   1        4.32        3.38      0.39 o
   2   4   1     1071.23     1133.70     13.44 o
   3   4   1      277.67      285.25      5.61 o
   4   4   1       45.61       46.82      2.12 o
   5   4   1      114.90      125.53      5.75 o
  -7   5   1        9.84       11.35      2.19 o
  -6   5   1      106.92      108.78      5.13 o
  -5   5   1      425.83      395.16     11.00 o
  -4   5   1        6.89        7.21      0.88 o
  -3   5   1      347.93      350.12      6.16 o
  -2   5   1      108.88       95.71      2.41 o
  -1   5   1       36.90       30.25      1.46 o
   0   5   1     3384.38     3495.60     38.74 o
   1   5   1      566.30      563.87      7.16 o
   2   5   1     1291.61     1297.40     27.09 o
   3   5   1      400.17      413.14      9.28 o
   4   5   1        9.29       13.68      2.13 o
  -6   6   1       60.75       58.75      3.85 o
  -5   6   1      674.84      671.65     11.15 o
  -4   6   1        0.40        0.66      0.55 o
  -3   6   1       24.40       26.04      1.43 o
  -2   6   1     1004.32      999.18     14.91 o
  -1   6   1       21.49       21.22      1.13 o
   0   6   1     1467.40     1455.10     26.66 o
   1   6   1     1799.34     1841.01     21.27 o
   2   6   1       41.82       47.14      1.52 o
   3   6   1      317.25      347.00      9.83 o
   4   6   1       37.15       44.28      3.33 o
  -6   7   1        5.38        4.84      1.49 o
  -5   7   1      465.94      459.24      9.29 o
  -4   7   1      172.60      170.60      4.20 o
  -3   7   1      119.29      116.09      3.18 o
  -2   7   1      685.39      679.98     10.91 o
  -1   7   1      306.72      298.22      5.62 o
   0   7   1       96.05       98.50      2.70 o
   1   7   1      404.31      415.96      7.31 o
   2   7   1        3.77        4.26      1.17 o
  -6   8   1      158.01      139.27      6.53 o
  -5   8   1      167.72      163.12      4.41 o
  -4   8   1      400.21      394.44      7.65 o
  -3   8   1       23.00       25.31      1.66 o
  -2   8   1      414.54      407.17      7.50 o
  -1   8   1      462.85      448.61      7.96 o
   0   8   1        5.20        5.21      0.89 o
   1   8   1       32.54       35.27      2.48 o
   2   8   1       18.08       25.88      2.51 o
  -5   9   1        0.22        0.39      0.79 o
  -4   9   1      291.74      287.92      6.33 o
  -3   9   1      262.00      252.79      5.67 o
  -2   9   1       42.47       43.36      2.09 o
  -1   9   1      212.62      215.09      4.94 o
   0   9   1       45.94       49.08      2.11 o
   1   9   1       28.84       28.50      2.60 o
  -4  10   1       81.65       87.29      3.24 o
  -3  10   1      127.74      128.97      3.91 o
  -2  10   1       22.57       22.84      1.80 o
  -1  10   1       98.25       98.17      3.25 o
   0 -10   2        5.14        4.70      1.49 o
   1 -10   2      384.24      389.12     10.82 o
   2 -10   2      764.46      762.58     17.79 o
   3 -10   2       31.24       35.91      2.10 o
  -1  -9   2      129.12      132.88      5.40 o
   0  -9   2      460.82      459.08     11.79 o
   1  -9   2      114.53      111.17      4.64 o
   2  -9   2      250.10      266.56      9.67 o
   3  -9   2       15.02       18.30      1.59 o
   4  -9   2        4.82        2.96      0.97 o
   5  -9   2       12.56       18.44      2.68 o
  -2  -8   2       96.01       89.12      4.26 o
  -1  -8   2      185.59      184.48      6.24 o
   0  -8   2       93.89       91.19      3.94 o
   1  -8   2       33.52       36.29      1.70 o
   2  -8   2       26.35       27.99      1.62 o
   3  -8   2       22.53       21.76      1.55 o
   4  -8   2        4.17        3.98      1.49 o
   5  -8   2       35.25       33.02      3.24 o
  -3  -7   2      198.65      202.69      6.14 o
  -2  -7   2       83.76       79.82      2.68 o
  -1  -7   2       39.13       36.05      1.67 o
   0  -7   2      818.12      829.85     17.88 o
   1  -7   2       38.04       37.21      1.60 o
   2  -7   2       18.34       20.13      2.38 o
   3  -7   2       38.74       39.33      1.79 o
   4  -7   2        9.87       11.05      1.18 o
   5  -7   2       44.58       49.27      3.62 o
   6  -7   2      164.16      163.86      7.03 o
  -4  -6   2       55.93       53.03      3.70 o
  -3  -6   2       42.77       43.31      2.03 o
  -2  -6   2      642.07      630.86     10.36 o
  -1  -6   2       90.81       88.58      5.62 o
   0  -6   2      444.09      452.15      7.34 o
   1  -6   2     1261.32     1313.31     15.36 o
   2  -6   2       63.14       64.91      1.58 o
   3  -6   2      816.28      848.23     13.00 o
   4  -6   2      577.25      572.64      9.47 o
   5  -6   2       20.83       22.64      2.65 o
   6  -6   2      586.54      568.00     15.93 o
  -3  -5   2       35.60       36.00      2.33 o
  -2  -5   2      429.75      423.80      7.31 o
  -1  -5   2     1133.00     1046.60     37.77 o
   0  -5   2      241.43      220.41      3.24 o
   1  -5   2      961.22      967.92     11.44 o
   2  -5   2     1055.28     1113.51     13.09 o
   3  -5   2      185.50      185.25      3.04 o
   4  -5   2     1382.65     1485.50     22.01 o
   5  -5   2      181.22      185.85      4.50 o
   6  -5   2      380.67      372.84     11.61 o
  -5  -4   2        8.21        9.92      1.95 o
  -4  -4   2      437.81      440.23     11.76 o
  -3  -4   2      264.27      257.15      5.06 o
  -2  -4   2      691.10      700.16      8.68 o
  -1  -4   2     2745.20     2764.92     30.80 o
   0  -4   2        0.79        1.45      0.29 o
   1  -4   2      273.63      242.88      3.39 o
   2  -4   2      820.35      819.67      9.76 o
   3  -4   2       35.71       35.83      1.08 o
   4  -4   2      518.28      525.21      8.89 o
   5  -4   2      280.26      276.15      5.91 o
   6  -4   2       15.39       14.07      1.50 o
  -5  -3   2       54.25       52.10      3.35 o
  -4  -3   2      304.09      308.08      5.96 o
  -3  -3   2     1254.00     1255.75     14.81 o
  -2  -3   2        1.90        2.34      0.47 o
  -1  -3   2     4178.32     4293.44     47.11 o
   0  -3   2     1759.98     1824.80     20.32 o
   1  -3   2      139.28      131.21      2.01 o
   2  -3   2      618.14      598.84      7.24 o
   3  -3   2      222.28      222.40      3.27 o
   4  -3   2      108.98      108.74      9.48 o
   5  -3   2      392.11      382.33      7.41 o
   6  -3   2        2.56        3.62      0.91 o
  -6  -2   2       65.38       71.30      4.17 o
  -5  -2   2       82.55       87.02      4.20 o
  -4  -2   2       12.61       13.47      0.88 o
  -3  -2   2     1715.74     1749.57     20.05 o
  -2  -2   2     1141.81     1166.80     13.41 o
  -1  -2   2     2010.74     2029.29     22.52 o
   0  -2   2      706.85      762.98      8.76 o
   1  -2   2       64.20       68.88      3.35 o
   2  -2   2      324.67      296.87      3.83 o
   3  -2   2      911.21      931.36     10.99 o
   4  -2   2       11.79       11.10      1.02 o
   5  -2   2      308.60      289.76      6.34 o
   6  -2   2      263.02      259.82      6.09 o
  -6  -1   2        0.82        1.37      0.96 o
  -5  -1   2        5.26        7.61      1.55 o
  -4  -1   2       69.62       76.11      1.81 o
  -3  -1   2     1170.56     1219.26     14.21 o
  -2  -1   2      878.39      911.33     10.56 o
  -1  -1   2       32.55       25.75      0.56 o
   0  -1   2      737.66      774.63     14.79 o
   1  -1   2      639.68      734.97      8.37 o
   2  -1   2       97.49       88.04      1.40 o
   3  -1   2      707.40      657.14      7.93 o
   4  -1   2      102.15       98.12      5.18 o
   5  -1   2       57.97       59.32      2.38 o
   6  -1   2      419.73      420.85      8.49 o
  -6   0   2        5.25        7.00      1.52 o
  -5   0   2       28.46       29.61      2.01 o
  -4   0   2      319.00      335.92      4.84 o
  -3   0   2      161.40      162.89      2.61 o
  -2   0   2     1527.01     1513.93     17.01 o
  -1   0   2      381.44      390.82      4.62 o
   0   0   2      160.27      144.42      2.23 o
   1   0   2       67.04       55.28      2.03 o
   2   0   2        3.82        1.80      0.48 o
   3   0   2      871.67      865.07     13.17 o
   4   0   2      185.36      170.82      5.47 o
   5   0   2        1.50        1.14      0.64 o
   6   0   2      120.97      121.58      3.87 o
  -7   1   2       70.47       74.27      4.26 o
  -6   1   2       23.76       22.44      1.72 o
  -5   1   2      422.69      449.85      9.16 o
  -4   1   2     3346.18     3509.82     47.50 o
  -3   1   2        3.63        5.29      0.77 o
  -2   1   2      625.71      685.99      8.03 o
  -1   1   2     1927.50     1940.35     21.42 o
   0   1   2       83.79       71.33      1.09 o
   1   1   2     2144.18     2099.40     23.24 o
   2   1   2     1973.36     2024.80     22.64 o
   3   1   2      588.12      570.95     12.41 o
   4   1   2      458.15      446.59      8.03 o
   5   1   2      132.31      120.36      5.19 o
   6   1   2       97.84      107.11      5.22 o
  -7   2   2      218.06      222.23      7.91 o
  -6   2   2      877.70      883.25     14.57 o
  -5   2   2      126.38      126.98      3.44 o
  -4   2   2     5856.50     6284.50     69.12 o
  -3   2   2     1454.41     1598.77     18.20 o
  -2   2   2      310.82      304.90      4.79 o
  -1   2   2     3052.02     3155.53     42.35 o
   0   2   2      361.68      377.19      5.49 o
   1   2   2     1315.10     1344.79     15.19 o
   2   2   2     4044.95     4181.53     46.06 o
   3   2   2       34.85       32.40      1.49 o
   4   2   2      845.13      834.43     13.49 o
   5   2   2      173.33      173.05      9.77 o
  -7   3   2       90.39       92.92      3.43 o
  -6   3   2     1192.20     1204.43     33.88 o
  -5   3   2      262.48      270.00      7.96 o
  -4   3   2     1319.37     1317.20     15.50 o
  -3   3   2      996.41     1006.78     11.84 o
  -2   3   2       61.90       65.00      1.38 o
  -1   3   2       57.18       42.81      2.00 o
   0   3   2     2925.64     2976.92     32.81 o
   1   3   2      148.35      153.18      2.37 o
   2   3   2     2258.17     2262.55     25.50 o
   3   3   2      297.02      294.49      5.70 o
   4   3   2       83.72       79.41      3.14 o
   5   3   2      521.58      526.57      9.93 o
  -7   4   2        2.53        1.78      1.28 o
  -6   4   2      527.47      518.18     13.80 o
  -5   4   2      216.15      218.30      4.62 o
  -4   4   2       94.37       99.19      2.03 o
  -3   4   2      368.65      415.02      5.43 o
  -2   4   2       31.41       35.36      1.31 o
  -1   4   2       54.02       47.61      1.42 o
   0   4   2      405.18      389.07      4.97 o
   1   4   2      288.23      304.89      4.21 o
   2   4   2      225.63      229.66      3.93 o
   3   4   2      910.45      925.52     14.53 o
   4   4   2       15.12       16.69      1.51 o
   5   4   2       94.62      105.89      5.31 o
  -7   5   2       40.64       47.17      3.62 o
  -6   5   2       87.95       95.22      4.81 o
  -5   5   2       15.16       17.57      1.34 o
  -4   5   2       11.80       13.01      1.11 o
  -3   5   2      139.43      126.99      3.04 o
  -2   5   2       81.11       91.00      2.34 o
  -1   5   2       72.30       73.60      2.00 o
   0   5   2     1653.53     1644.45     19.32 o
   1   5   2      241.11      228.75      3.51 o
   2   5   2        6.39        6.09      0.62 o
   3   5   2      263.96      269.79      5.62 o
   4   5   2      227.37      230.63      7.96 o
  -6   6   2        0.19        0.29      0.85 o
  -5   6   2       79.48       86.58      2.85 o
  -4   6   2       58.70       53.08      2.07 o
  -3   6   2        8.49        7.24      0.91 o
  -2   6   2     2840.99     2779.44     38.42 o
  -1   6   2      305.03      289.41      5.33 o
   0   6   2      735.85      733.76     11.30 o
   1   6   2      595.51      615.87     11.38 o
   2   6   2       82.20       85.81      2.24 o
   3   6   2      274.88      275.05      5.85 o
   4   6   2       74.71       84.83      4.61 o
  -6   7   2       11.53        8.40      1.87 o
  -5   7   2        1.75        2.38      0.77 o
  -4   7   2      781.95      763.46     12.45 o
  -3   7   2       10.55       12.33      1.79 o
  -2   7   2      729.29      716.32     11.46 o
  -1   7   2     1901.83     1919.34     27.29 o
   0   7   2       71.76       75.42      2.36 o
   1   7   2      348.56      355.35      7.42 o
   2   7   2       68.84       73.39      2.56 o
  -6   8   2       81.09       79.03      4.81 o
  -5   8   2       31.29       35.33      5.78 o
  -4   8   2      235.50      229.31      5.32 o
  -3   8   2      469.09      456.82      8.40 o
  -2   8   2      152.06      151.20      4.83 o
  -1   8   2      193.28      200.95      4.54 o
   0   8   2       12.71       17.15      1.40 o
   1   8   2       15.84       20.12      1.50 o
  -5   9   2       46.53       45.85      2.34 o
  -4   9   2      226.62      214.60     11.13 o
  -3   9   2      193.40      197.99      4.88 o
  -2   9   2        2.27        4.36      0.91 o
  -1   9   2       44.36       47.23      2.11 o
   0   9   2       33.49       38.13      1.91 o
   1   9   2        9.72       10.74      1.75 o
  -4  10   2        0.30        1.27      0.86 o
  -3  10   2      149.59      153.99      4.38 o
  -2  10   2       36.50       37.70      2.04 o
  -1  10   2       14.81       15.55      1.55 o
   1 -10   3      137.33      141.07      5.60 o
   2 -10   3      388.64      382.76     10.65 o
   3 -10   3       45.39       49.83      3.12 o
  -1  -9   3      398.20      416.63     11.41 o
   0  -9   3      954.66     1028.36     22.84 o
   1  -9   3        6.23        5.81      1.46 o
   2  -9   3      167.00      159.02      5.60 o
   3  -9   3      108.35      114.87      3.50 o
   4  -9   3        0.52        0.09      0.81 o
  -2  -8   3      367.35      371.62     10.44 o
  -1  -8   3       98.35      110.21      4.64 o
   0  -8   3      174.15      182.88      6.04 o
   1  -8   3       61.05       68.79      3.33 o
   2  -8   3        5.57        6.82      1.53 o
   3  -8   3       28.59       31.48      2.03 o
   4  -8   3       20.07       22.63      1.65 o
   5  -8   3       82.58       90.78      5.05 o
  -3  -7   3      102.95       99.68      3.30 o
  -2  -7   3      112.04      111.03      3.25 o
  -1  -7   3       22.96       22.90      1.42 o
   0  -7   3        6.92        6.99      0.82 o
   1  -7   3      170.22      154.66      3.81 o
   2  -7   3       31.90       32.88      1.53 o
   3  -7   3       28.11       32.47      1.65 o
   4  -7   3      361.78      370.74     10.68 o
   5  -7   3       38.26       41.10      3.33 o
   6  -7   3       78.60       81.39      5.02 o
  -4  -6   3      110.62      117.01      5.54 o
  -3  -6   3       33.72       37.33      1.92 o
  -2  -6   3      799.47      757.38     12.07 o
  -1  -6   3        3.30        1.94      0.56 o
   0  -6   3        4.55        4.77      0.54 o
   1  -6   3       32.36       32.03      1.09 o
   2  -6   3       12.22       12.64      0.80 o
   3  -6   3      129.65      124.70      2.47 o
   4  -6   3      606.75      651.96     16.16 o
   5  -6   3       98.43      108.37      5.11 o
   6  -6   3       93.53       89.06      4.99 o
  -5  -5   3       11.94        7.88      2.04 o
  -4  -5   3      365.62      356.84      9.06 o
  -3  -5   3      137.09      136.47      3.60 o
  -2  -5   3      111.21      113.68      2.97 o
  -1  -5   3     1753.86     1762.21     24.71 o
   0  -5   3       48.49       46.93      1.37 o
   1  -5   3     1615.54     1698.85     19.40 o
   2  -5   3     1928.88     1986.43     22.61 o
   3  -5   3       14.81       13.44      0.78 o
   4  -5   3     1993.03     2051.74     29.73 o
   5  -5   3      109.52      113.14      4.10 o
   6  -5   3        0.50       -0.23      1.20 o
  -5  -4   3        0.19        0.70      1.02 o
  -4  -4   3      167.66      167.84      4.32 o
  -3  -4   3     1148.89     1143.79     17.18 o
  -2  -4   3      108.23       98.59      2.55 o
  -1  -4   3      518.66      501.63      6.30 o
   0  -4   3     2761.48     2989.34     33.13 o
   1  -4   3      533.09      557.96      6.87 o
   2  -4   3     4933.34     5201.80     57.16 o
   3  -4   3      509.64      506.29     15.88 o
   4  -4   3      518.90      522.26      9.11 o
   5  -4   3      247.49      252.49      5.63 o
   6  -4   3        3.51        3.21      0.90 o
  -5  -3   3      191.70      178.91      6.71 o
  -4  -3   3      295.12      286.98      5.73 o
  -3  -3   3      955.93      916.29     19.02 o
  -2  -3   3      428.60      418.15      6.31 o
  -1  -3   3      581.66      540.50      6.55 o
   0  -3   3     1131.30     1142.06     13.02 o
   1  -3   3      145.00      142.22      2.61 o
   2  -3   3     1256.10     1332.06     15.26 o
   3  -3   3      677.45      674.69      8.33 o
   4  -3   3       18.56       16.44      1.24 o
   5  -3   3       46.60       50.88      3.72 o
   6  -3   3       38.80       38.98      4.33 o
  -6  -2   3      116.83      110.44      5.25 o
  -5  -2   3      549.28      540.35     13.83 o
  -4  -2   3       29.70       27.87      1.43 o
  -3  -2   3     1696.85     1689.98     19.39 o
  -2  -2   3      735.58      697.47      8.38 o
  -1  -2   3        4.35        4.82      0.27 o
   0  -2   3     1518.30     1589.63     17.70 o
   1  -2   3     1112.01     1140.76     12.92 o
   2  -2   3      369.22      393.81      4.97 o
   3  -2   3      476.80      459.70      7.70 o
   4  -2   3       10.53       11.03      1.06 o
   5  -2   3       93.63       95.07      3.06 o
   6  -2   3      214.32      216.61      5.57 o
  -6  -1   3        0.44        0.82      0.96 o
  -5  -1   3      851.21      857.21     19.75 o
  -4  -1   3      250.41      233.93      3.73 o
  -3  -1   3      221.60      210.34      3.19 o
  -2  -1   3      702.34      710.15      8.49 o
  -1  -1   3      136.73      130.84      2.45 o
   0  -1   3       89.80      110.94      1.57 o
   1  -1   3     3681.44     3924.89     43.01 o
   2  -1   3       14.90       13.76      0.77 o
   3  -1   3      788.63      771.29     11.96 o
   4  -1   3     1019.58     1019.80     15.83 o
   5  -1   3      119.83      114.87      3.44 o
   6  -1   3      416.08      412.83      8.49 o
  -6   0   3       36.01       37.95      2.89 o
  -5   0   3      361.46      367.88      6.91 o
  -4   0   3      325.74      316.53      4.64 o
  -3   0   3       14.94       18.07      0.76 o
  -2   0   3      146.50      125.85      1.98 o
  -1   0   3      939.53      979.30     11.07 o
   0   0   3      204.21      217.31      3.37 o
   1   0   3     1135.34     1189.55     13.42 o
   2   0   3      756.68      727.17     10.95 o
   3   0   3      143.55      132.65      3.13 o
   4   0   3     1578.76     1554.11     23.06 o
   5   0   3      144.67      141.71      3.98 o
   6   0   3      222.83      208.82      5.41 o
  -7   1   3       23.75       31.13      3.00 o
  -6   1   3      222.47      219.90      7.35 o
  -5   1   3       81.98       81.59      2.01 o
  -4   1   3      360.42      356.14      8.56 o
  -3   1   3        1.54        3.49      0.69 o
  -2   1   3      132.56      127.56      2.05 o
  -1   1   3      153.36      145.36      2.06 o
   0   1   3       47.65       43.95      1.15 o
   1   1   3      889.44      843.47      9.68 o
   2   1   3      175.38      143.87      3.34 o
   3   1   3      144.62      139.40     10.01 o
   4   1   3      602.34      596.50     10.22 o
   5   1   3      200.77      196.92      4.96 o
   6   1   3        1.07        1.54      0.89 o
  -7   2   3       86.76       94.22      4.70 o
  -6   2   3      804.00      798.67     13.30 o
  -5   2   3       32.29       31.07      1.45 o
  -4   2   3      191.44      185.74      3.06 o
  -3   2   3     1325.88     1334.66     15.36 o
  -2   2   3       35.64       39.83      0.93 o
  -1   2   3     2137.29     2196.44     24.36 o
   0   2   3     2548.55     2677.26     29.51 o
   1   2   3      653.02      663.75      7.89 o
   2   2   3      992.87      979.16     11.51 o
   3   2   3      242.49      239.91      4.90 o
   4   2   3       92.19       99.58      7.53 o
   5   2   3       69.14       73.30     10.18 o
  -7   3   3        2.14        1.49      1.40 o
  -6   3   3      958.06      967.78     19.63 o
  -5   3   3      612.41      620.59      9.41 o
  -4   3   3       64.95       65.38      2.26 o
  -3   3   3     1323.53     1380.41     15.93 o
  -2   3   3     1689.08     1795.51     20.19 o
  -1   3   3     1996.71     2071.63     28.36 o
   0   3   3     4944.98     4939.07     54.08 o
   1   3   3       92.38       87.21      1.65 o
   2   3   3     1122.31     1148.87     13.53 o
   3   3   3      673.13      699.33     11.45 o
   4   3   3        3.66        3.16      1.08 o
   5   3   3      102.64      106.29      3.82 o
  -7   4   3       70.84       64.27      4.14 o
  -6   4   3      225.24      218.85      7.58 o
  -5   4   3      225.19      230.99      4.92 o
  -4   4   3       37.29       37.57      5.70 o
  -3   4   3      416.66      409.47      7.17 o
  -2   4   3     2358.03     2424.30     33.33 o
  -1   4   3      108.22      114.29      2.54 o
   0   4   3     2243.08     2264.20     25.36 o
   1   4   3      786.14      821.04      9.90 o
   2   4   3      201.20      209.73      4.13 o
   3   4   3      721.25      718.72     11.83 o
   4   4   3       30.55       28.77      1.88 o
   5   4   3       12.97       17.92      1.77 o
  -6   5   3        5.65        6.33      1.58 o
  -5   5   3        2.73        9.76      5.12 o
  -4   5   3        1.45        2.26      0.62 o
  -3   5   3        6.29        8.24      0.87 o
  -2   5   3      865.22      832.69     18.58 o
  -1   5   3      316.76      319.11     12.24 o
   0   5   3      512.84      533.90      8.48 o
   1   5   3     1151.96     1140.83     16.55 o
   2   5   3        9.18        9.43      0.90 o
   3   5   3      154.55      169.75      4.22 o
   4   5   3      220.93      225.01      5.45 o
  -6   6   3        2.46        0.29      0.93 o
  -5   6   3       33.35       37.47      1.88 o
  -4   6   3        6.44       10.02      1.41 o
  -3   6   3       65.18       63.37      2.20 o
  -2   6   3      899.76      881.01     22.84 o
  -1   6   3      256.08      227.21      4.54 o
   0   6   3       21.03       24.32      1.28 o
   1   6   3      757.31      788.48     12.21 o
   2   6   3      390.61      380.28     10.09 o
   3   6   3      138.34      148.46      4.43 o
  -6   7   3       36.63       44.84      3.41 o
  -5   7   3        7.56        5.79      1.06 o
  -4   7   3      886.70      888.23     14.22 o
  -3   7   3      170.00      166.94      4.01 o
  -2   7   3      168.78      156.68      3.77 o
  -1   7   3      802.35      801.84     12.59 o
   0   7   3      137.81      129.96      3.30 o
   1   7   3      281.04      274.46      5.50 o
   2   7   3      203.58      195.01      6.56 o
  -6   8   3      215.86      211.26      8.43 o
  -5   8   3       11.31       10.29      1.33 o
  -4   8   3      212.00      205.10      4.97 o
  -3   8   3      965.44      934.17     14.91 o
  -2   8   3       41.30       39.50      1.88 o
  -1   8   3      173.12      171.80      4.15 o
   0   8   3      225.67      220.29      4.87 o
   1   8   3        0.13        0.31      0.66 o
  -5   9   3      242.34      235.53      5.83 o
  -4   9   3      118.28      114.78      3.87 o
  -3   9   3       41.39       37.40      2.02 o
  -2   9   3       55.61       60.21      3.18 o
  -1   9   3       34.15       35.91      3.19 o
   0   9   3      124.11      124.51      3.60 o
   1   9   3        4.57        5.22      1.39 o
  -3  10   3       73.84       70.56      2.90 o
  -2  10   3       20.62       24.35      2.22 o
  -1  10   3        0.64        1.40      0.78 o
   1 -10   4        0.02        0.50      1.20 o
   2 -10   4       50.78       55.25      3.38 o
  -1  -9   4       93.77       89.53      4.38 o
   0  -9   4      389.66      393.99     10.82 o
   1  -9   4       89.25       94.11      4.35 o
   2  -9   4       76.89       85.94      4.05 o
   3  -9   4      386.70      378.54      7.45 o
   4  -9   4       16.02       18.99      2.65 o
  -2  -8   4      658.48      643.53     15.93 o
  -1  -8   4       19.92       20.83      2.22 o
   0  -8   4      174.65      173.25      5.95 o
   1  -8   4      274.14      266.02      7.61 o
   2  -8   4        4.41        4.21      1.08 o
   3  -8   4      803.10      802.52     12.92 o
   4  -8   4      265.41      269.34      8.98 o
   5  -8   4       65.14       67.97      4.35 o
  -3  -7   4       10.69       11.56      1.35 o
  -2  -7   4      110.69      110.96      4.14 o
  -1  -7   4       81.76       73.52      3.00 o
   0  -7   4        1.71        4.59      0.76 o
   1  -7   4       80.46       75.58      6.14 o
   2  -7   4      133.35      133.54      3.54 o
   3  -7   4      409.33      404.39      7.27 o
   4  -7   4      575.92      574.98     14.99 o
  -4  -6   4      108.10      112.26      3.69 o
  -3  -6   4        0.42        0.54      0.59 o
  -2  -6   4       18.36       18.52      1.40 o
  -1  -6   4      214.77      209.14      4.36 o
   0  -6   4       71.44       74.99      2.15 o
   1  -6   4       13.54       14.33      1.97 o
   2  -6   4      830.52      786.29     18.79 o
   3  -6   4       56.75       60.86      1.66 o
   4  -6   4      156.53      153.74      3.94 o
   5  -6   4      146.81      131.59      5.95 o
   6  -6   4       32.63       33.75      3.35 o
  -5  -5   4        3.06        4.29      1.75 o
  -4  -5   4      223.87      218.59      9.98 o
  -3  -5   4        6.48        5.11      0.93 o
  -2  -5   4       32.99       31.89      1.58 o
  -1  -5   4       41.63       43.93      1.59 o
   0  -5   4       26.49       25.28      0.89 o
   1  -5   4       93.53       86.82      1.80 o
   2  -5   4     2105.70     2153.02     24.49 o
   3  -5   4      351.43      364.85      5.20 o
   4  -5   4      224.83      218.12      6.62 o
   5  -5   4       70.12       71.70      4.90 o
   6  -5   4        9.29        8.68      1.58 o
  -5  -4   4      138.32      139.15      6.42 o
  -4  -4   4       50.79       48.89      2.16 o
  -3  -4   4      722.12      712.10     11.48 o
  -2  -4   4        2.71        3.99      0.61 o
  -1  -4   4      898.21      915.39     13.42 o
   0  -4   4     4171.60     4541.72     49.91 o
   1  -4   4        9.29        8.92      0.59 o
   2  -4   4     3856.75     4068.84     45.03 o
   3  -4   4      462.37      478.27      7.49 o
   4  -4   4       26.88       22.94      1.68 o
   5  -4   4      455.35      440.86      8.51 o
   6  -4   4       12.83       13.34      3.17 o
  -5  -3   4      498.18      480.11     13.94 o
  -4  -3   4       12.08       11.92      2.38 o
  -3  -3   4      309.13      300.81      9.22 o
  -2  -3   4     2372.32     2483.68     51.78 o
  -1  -3   4     1062.73     1149.63     16.96 o
   0  -3   4     7014.04     7401.69     80.69 o
   1  -3   4     1403.29     1539.83     17.45 o
   2  -3   4      351.18      355.22      4.73 o
   3  -3   4      676.81      667.20     35.36 o
   4  -3   4        1.60        0.79      0.67 o
   5  -3   4       57.31       59.02      2.43 o
   6  -3   4      201.41      197.18      7.86 o
  -4  -2   4      345.56      344.66      8.87 o
  -3  -2   4      687.99      722.27     11.28 o
  -2  -2   4      718.91      697.35      8.38 o
  -1  -2   4      700.92      714.34     10.45 o
   0  -2   4     2296.71     2472.41     27.34 o
   1  -2   4      672.71      589.36      7.07 o
   2  -2   4       38.55       36.11      0.92 o
   3  -2   4       30.54       29.94      1.34 o
   4  -2   4      261.52      249.36      5.27 o
   5  -2   4        6.72        7.07      1.03 o
   6  -2   4      170.68      164.78     17.72 o
  -6  -1   4       22.13       24.62      2.63 o
  -5  -1   4      451.43      450.87      8.12 o
  -4  -1   4      277.84      265.50      5.18 o
  -3  -1   4       72.70       82.65      2.64 o
  -2  -1   4     2909.31     3097.63     34.34 o
  -1  -1   4      931.92      931.48     13.14 o
   0  -1   4      875.90      868.64      9.93 o
   1  -1   4        6.51       10.42      0.69 o
   2  -1   4       64.10       53.47      1.64 o
   3  -1   4      224.99      226.63      7.15 o
   4  -1   4      475.98      462.94      8.32 o
   5  -1   4      130.49      120.22      3.60 o
   6  -1   4      114.92      109.63      3.75 o
  -6   0   4       30.69       28.71      2.63 o
  -5   0   4        0.39        1.54      1.02 o
  -4   0   4      626.89      621.59      8.02 o
  -3   0   4       96.84       90.11      2.25 o
  -2   0   4       26.00       19.72      0.63 o
  -1   0   4     6407.29     6318.76     74.76 o
   0   0   4       67.76       59.43      1.10 o
   1   0   4     2011.44     1939.34     21.60 o
   2   0   4     2115.15     2180.67     30.64 o
   3   0   4      131.63      134.19      3.24 o
   4   0   4     1356.08     1338.93     52.19 o
   5   0   4      398.03      368.96      7.53 o
   6   0   4       41.12       39.28      5.72 o
  -7   1   4       92.13       86.87      4.55 o
  -6   1   4       61.18       64.27      3.56 o
  -5   1   4       28.41       30.24      1.25 o
  -4   1   4        6.55        6.15      1.04 o
  -3   1   4      126.96      102.27      1.95 o
  -2   1   4      119.59      132.22      2.10 o
  -1   1   4     1326.36     1342.30     15.09 o
   0   1   4     1461.88     1520.12     17.03 o
   1   1   4      126.06      124.19      2.03 o
   2   1   4     5717.22     5924.17     80.96 o
   3   1   4      564.68      556.97      9.34 o
   4   1   4      606.55      589.43     10.26 o
   5   1   4      226.01      237.33     16.79 o
  -7   2   4       37.12       38.86      2.98 o
  -6   2   4       35.13       42.09      2.86 o
  -5   2   4        9.65        9.75      0.79 o
  -4   2   4      133.26      119.87      2.29 o
  -3   2   4      121.52       96.47      1.87 o
  -2   2   4       32.49       28.60      0.78 o
  -1   2   4      269.04      248.07      3.29 o
   0   2   4      757.53      722.25      8.51 o
   1   2   4      376.16      401.02      5.12 o
   2   2   4     1766.20     1899.24     21.55 o
   3   2   4      566.36      572.95      9.69 o
   4   2   4        0.06        0.53      0.83 o
   5   2   4        9.04       12.31      1.85 o
  -6   3   4       94.25      100.58      4.61 o
  -5   3   4      306.02      298.58      4.70 o
  -4   3   4        0.32        0.43      0.30 o
  -3   3   4      982.04      932.98     13.67 o
  -2   3   4     1387.71     1386.09     19.58 o
  -1   3   4      185.48      192.94      2.72 o
   0   3   4     1539.35     1533.55     17.39 o
   1   3   4      629.31      636.18      7.82 o
   2   3   4       83.22       84.55      3.38 o
   3   3   4      192.69      187.61      4.36 o
   4   3   4       15.56       16.11      1.52 o
   5   3   4        8.22        8.06      1.26 o
  -7   4   4      180.16      177.16      7.12 o
  -6   4   4        3.94        6.36      1.55 o
  -5   4   4      497.20      486.45      9.20 o
  -4   4   4      888.40      872.30     13.48 o
  -3   4   4      732.10      751.00     11.62 o
  -2   4   4     2235.93     2194.49     30.43 o
  -1   4   4      487.73      470.59      6.12 o
   0   4   4     1117.49     1148.33     13.36 o
   1   4   4     1516.61     1513.00     17.49 o
   2   4   4       18.88       18.93      1.28 o
   3   4   4      101.01      104.38      3.15 o
   4   4   4        7.03        8.74      2.06 o
  -7   5   4      102.23      102.68      5.28 o
  -6   5   4       39.60       35.65      2.89 o
  -5   5   4      207.92      204.32      4.74 o
  -4   5   4      929.81      916.42     14.26 o
  -3   5   4        1.73        3.93      1.74 o
  -2   5   4     1390.49     1318.04     21.65 o
  -1   5   4      840.02      775.57     41.32 o
   0   5   4      104.65       99.14      2.61 o
   1   5   4      587.00      615.26      7.92 o
   2   5   4      259.22      263.84      5.39 o
   3   5   4       31.58       33.59      1.85 o
   4   5   4      139.08      149.16      4.32 o
  -6   6   4        6.66        9.32      1.27 o
  -5   6   4        0.69        0.36      0.73 o
  -4   6   4      700.06      703.23     11.62 o
  -3   6   4       70.07       68.33      2.32 o
  -2   6   4      299.55      286.74      5.52 o
  -1   6   4      965.26      943.02     15.49 o
   0   6   4        4.16        7.37      1.55 o
   1   6   4      161.53      163.21      3.72 o
   2   6   4      218.97      220.89      7.03 o
   3   6   4        3.66        4.26      1.43 o
  -6   7   4       27.65       30.01      2.05 o
  -5   7   4       19.92       21.94      2.35 o
  -4   7   4      288.20      284.92      6.03 o
  -3   7   4      336.09      318.44      6.32 o
  -2   7   4        4.07        4.21      0.80 o
  -1   7   4      823.21      793.67     12.59 o
   0   7   4      301.49      284.28      5.65 o
   1   7   4       75.59       82.09      2.65 o
   2   7   4      126.68      131.59      5.34 o
  -5   8   4      115.13      109.52      4.46 o
  -4   8   4       39.86       41.24      2.08 o
  -3   8   4      508.09      503.62      9.15 o
  -2   8   4      180.17      167.22      4.23 o
  -1   8   4      151.50      135.32      3.65 o
   0   8   4      377.85      372.18      8.01 o
   1   8   4       28.82       27.49      1.79 o
   2   8   4      175.46      179.46      6.71 o
  -5   9   4      247.18      246.23     11.60 o
  -4   9   4        0.40        0.60      0.73 o
  -3   9   4       84.90       89.28      3.17 o
  -2   9   4      307.90      306.32      6.54 o
  -1   9   4        0.04        1.68      0.76 o
   0   9   4      210.78      202.25      4.93 o
  -3  10   4       32.19       32.29      2.39 o
  -2  10   4       73.93       75.36      2.97 o
  -1  -9   5        0.34        0.26      0.88 o
   0  -9   5       29.27       35.91      2.68 o
   1  -9   5       74.33       77.80      3.94 o
   2  -9   5        0.42        2.39      1.17 o
   3  -9   5      400.90      390.64     10.33 o
   4  -9   5       87.13       98.51      5.25 o
  -2  -8   5      228.14      224.18      5.29 o
  -1  -8   5      120.02      120.63      5.02 o
   0  -8   5       71.79       77.42      3.76 o
   1  -8   5      817.57      840.88     18.76 o
   2  -8   5       83.52       76.58      3.53 o
   3  -8   5      349.75      358.62      8.87 o
   4  -8   5      416.41      433.49     12.46 o
   5  -8   5        0.14        0.82      1.11 o
  -3  -7   5       53.74       50.51      2.34 o
  -2  -7   5      167.79      167.68      4.25 o
  -1  -7   5      290.27      290.89      5.82 o
   0  -7   5        2.34        3.61      0.72 o
   1  -7   5     1289.76     1356.98     19.88 o
   2  -7   5      887.03      864.84     12.90 o
   3  -7   5       50.77       49.40      2.00 o
   4  -7   5      380.22      402.42     11.46 o
   5  -7   5       65.06       70.95      4.35 o
  -4  -6   5       62.47       63.45      2.72 o
  -3  -6   5       34.07       37.89      1.93 o
  -2  -6   5        0.22        0.33      0.50 o
  -1  -6   5      245.31      239.94      4.89 o
   0  -6   5      265.54      264.58      5.05 o
   1  -6   5      759.43      798.98     10.02 o
   2  -6   5      618.58      557.94     17.47 o
   3  -6   5       55.09       58.26      2.04 o
   4  -6   5       63.21       64.37      2.55 o
   5  -6   5      101.04       96.50      4.99 o
  -4  -5   5       45.44       42.28      2.13 o
  -3  -5   5       23.32       20.75      2.44 o
  -2  -5   5       22.34       19.05      1.32 o
  -1  -5   5      195.35      180.67      3.85 o
   0  -5   5     1191.91     1193.23     17.19 o
   1  -5   5       56.30       57.80      1.46 o
   2  -5   5      218.28      206.74      3.38 o
   3  -5   5       81.00       75.29      3.38 o
   4  -5   5       18.95       21.18      1.53 o
   5  -5   5       16.78       18.22      1.64 o
   6  -5   5       84.04       81.46      7.06 o
  -5  -4   5        2.63        1.69      1.14 o
  -4  -4   5        8.06        6.85      1.05 o
  -3  -4   5       21.50       20.24      1.41 o
  -2  -4   5      245.23      229.18      4.64 o
  -1  -4   5       43.85       37.81      1.66 o
   0  -4   5     3681.59     3893.28     43.03 o
   1  -4   5      444.83      460.42      5.99 o
   2  -4   5      158.81      158.52      3.75 o
   3  -4   5      166.16      160.83      3.80 o
   4  -4   5       40.17       38.78      3.69 o
   5  -4   5      149.16      145.64      4.15 o
   6  -4   5       53.12       50.83      2.53 o
  -5  -3   5      108.54      105.46      3.52 o
  -4  -3   5       43.75       41.90      1.98 o
  -3  -3   5      344.14      339.13      9.52 o
  -2  -3   5     4451.84     4598.64    109.38 o
  -1  -3   5       97.15       96.94      2.33 o
   0  -3   5     3080.67     3409.34     37.66 o
   1  -3   5     1281.42     1364.43     15.68 o
   2  -3   5       60.36       57.29      1.32 o
   3  -3   5     1302.80     1312.51     19.60 o
   4  -3   5       91.93       87.70      2.83 o
   5  -3   5       12.49        9.62      2.04 o
   6  -3   5      113.18      101.18      3.61 o
  -6  -2   5        1.12        3.24      1.31 o
  -5  -2   5      171.29      174.16      6.55 o
  -4  -2   5      879.39      917.23     14.41 o
  -3  -2   5      225.76      225.99      7.58 o
  -2  -2   5     3566.83     3760.04     50.85 o
  -1  -2   5     2917.56     3035.30     46.57 o
   0  -2   5      123.18      110.78      1.79 o
   1  -2   5     1243.48     1271.02     14.57 o
   2  -2   5        4.81        3.85      0.38 o
   3  -2   5      148.77      146.72      3.65 o
   4  -2   5      970.06      935.55     14.94 o
   5  -2   5       22.79       23.22      1.76 o
   6  -2   5       12.16       12.87      1.52 o
  -6  -1   5      118.32      113.48      5.81 o
  -5  -1   5      261.95      278.98      6.05 o
  -4  -1   5      520.51      523.17      8.97 o
  -3  -1   5      590.01      624.49      9.91 o
  -2  -1   5     1690.90     1893.48     26.24 o
  -1  -1   5        5.48       13.82      0.77 o
   0  -1   5       86.00       81.36      1.75 o
   1  -1   5      212.61      293.10      3.87 o
   2  -1   5     1178.14     1182.49     17.37 o
   3  -1   5       85.65       80.30      2.42 o
   4  -1   5      335.57      312.46      6.30 o
   5  -1   5       60.77       55.95      3.76 o
   6  -1   5        5.64        6.57      1.14 o
  -6   0   5      159.98      160.82      6.77 o
  -5   0   5       30.98       30.15      3.31 o
  -4   0   5     1272.11     1313.59     19.33 o
  -3   0   5      277.90      281.71      4.94 o
  -2   0   5       16.26       16.61      0.86 o
  -1   0   5       37.11       88.82      1.53 o
   0   0   5      192.96      158.35      2.32 o
   1   0   5      635.54      657.60      7.85 o
   2   0   5      908.74      907.94     13.71 o
   3   0   5      848.51      877.99     13.74 o
   4   0   5      393.31      384.05     10.01 o
   5   0   5      108.22      108.65      3.54 o
  -7   1   5        1.45        0.00      1.20 o
  -5   1   5       45.17       49.39      2.77 o
  -4   1   5        1.23        1.38      0.39 o
  -3   1   5     2747.99     2922.74     32.72 o
  -2   1   5        2.89        4.49      0.80 o
  -1   1   5     1149.52     1128.36     12.91 o
   0   1   5     2767.05     3020.27     33.33 o
   1   1   5       16.56       16.51      0.85 o
   2   1   5     3510.24     3533.56     49.04 o
   3   1   5     1058.36     1049.52     16.17 o
   4   1   5        7.12        6.74      1.06 o
   5   1   5      203.12      188.01      5.02 o
  -6   2   5        5.06        4.40      1.28 o
  -5   2   5      282.46      283.88      6.08 o
  -4   2   5        4.73        7.03      0.73 o
  -3   2   5      515.62      534.49      6.85 o
  -2   2   5     1343.99     1410.80     16.09 o
  -1   2   5      247.80      257.91      3.51 o
   0   2   5     9602.63    10003.38    222.10 o
   1   2   5     1039.64     1071.08     12.48 o
   2   2   5      569.61      555.52     11.68 o
   3   2   5      612.46      607.83     10.30 o
   4   2   5        6.10        7.94      2.41 o
   5   2   5       56.44       54.65      2.59 o
  -6   3   5       34.84       39.32      2.89 o
  -5   3   5       21.62       23.86      2.10 o
  -4   3   5      171.56      167.19      2.96 o
  -3   3   5      297.27      296.40      5.06 o
  -2   3   5     1192.54     1233.45     15.54 o
  -1   3   5      113.75      123.98      2.05 o
   0   3   5     1848.49     2078.94     23.41 o
   1   3   5     1104.27     1179.05     13.80 o
   2   3   5        2.15        2.85      0.61 o
   3   3   5        4.22        6.63      0.99 o
   4   3   5        1.74        1.52      0.83 o
   5   3   5        0.39        1.53      0.79 o
  -6   4   5       39.56       35.23      1.98 o
  -5   4   5      387.26      387.51      7.35 o
  -4   4   5      409.59      393.31      7.15 o
  -3   4   5       17.02       16.23      1.68 o
  -2   4   5     1646.97     1645.38     23.32 o
  -1   4   5      878.29      915.50     13.58 o
   0   4   5      145.45      145.65      2.59 o
   1   4   5       76.18       75.29      2.04 o
   2   4   5      109.46      103.78      3.54 o
   3   4   5       38.93       38.75      2.16 o
   4   4   5        6.42       10.26      1.37 o
  -6   5   5      216.00      209.08     13.45 o
  -5   5   5      110.68      102.27      3.16 o
  -4   5   5      903.88      909.54     14.29 o
  -3   5   5      513.81      509.48      8.65 o
  -2   5   5      707.98      728.08     11.43 o
  -1   5   5     1432.38     1423.27     49.81 o
   0   5   5       73.86       67.80      2.77 o
   1   5   5      104.99      104.79      4.97 o
   2   5   5        3.72        3.50      0.83 o
   3   5   5       13.57       15.08      1.47 o
   4   5   5      146.84      161.20      5.06 o
  -6   6   5      360.38      341.31      7.23 o
  -5   6   5        0.08        0.08      0.62 o
  -4   6   5      473.65      454.01      8.32 o
  -3   6   5      685.72      681.46     11.18 o
  -2   6   5        1.01        0.97      0.77 o
  -1   6   5      476.16      471.40     10.34 o
   0   6   5      413.44      420.06      7.40 o
   1   6   5       62.53       64.92      3.57 o
   2   6   5      255.78      277.04      8.43 o
   3   6   5      152.94      168.06      6.39 o
  -6   7   5      268.82      261.94      6.18 o
  -5   7   5       32.05       30.01      1.98 o
  -4   7   5       76.73       70.67      2.64 o
  -3   7   5      626.81      620.80     10.64 o
  -2   7   5       36.71       36.79      2.68 o
  -1   7   5       66.76       60.02      2.23 o
   0   7   5      195.59      192.29      4.41 o
   1   7   5       13.87       16.66      1.52 o
   2   7   5      271.24      284.10      8.90 o
  -5   8   5      242.27      234.43      5.75 o
  -4   8   5        0.43        0.73      0.68 o
  -3   8   5      353.66      327.54      6.79 o
  -2   8   5      223.02      208.58      4.95 o
  -1   8   5       20.20       19.78      1.56 o
   0   8   5      200.76      203.46      4.85 o
   1   8   5       86.58       85.62      4.40 o
  -4   9   5      157.21      149.58      4.39 o
  -3   9   5       67.59       63.67      3.59 o
  -2   9   5      273.63      261.90      6.01 o
  -1   9   5       11.45       10.83      1.66 o
   0   9   5      103.34      109.99      3.50 o
  -1  -9   6       32.56       40.75      3.15 o
   0  -9   6       20.22       21.79      2.48 o
   1  -9   6      358.99      371.15     10.41 o
   2  -9   6       15.21       15.99      2.04 o
   3  -9   6      107.98      117.24      4.87 o
  -2  -8   6       29.49       29.99      1.95 o
  -1  -8   6      166.70      159.65      5.29 o
   0  -8   6        2.05        1.98      1.11 o
   1  -8   6      484.03      477.54     12.08 o
   2  -8   6      215.23      213.77      6.68 o
  -3  -7   6       91.74       91.46      3.22 o
  -2  -7   6       20.69       23.87      1.67 o
  -1  -7   6     1081.94     1046.26     16.16 o
   0  -7   6      277.16      271.55      9.20 o
   1  -7   6      429.88      452.97     13.29 o
   2  -7   6      708.98      722.66     11.63 o
   3  -7   6        0.19        0.35      1.14 o
   4  -7   6       30.29       28.44      2.80 o
   5  -7   6       24.28       20.19      2.63 o
  -4  -6   6       56.33       60.50      2.71 o
  -3  -6   6      262.02      255.88      5.73 o
  -2  -6   6       68.28       65.55      2.42 o
  -1  -6   6     1292.55     1309.49     19.36 o
   0  -6   6     1416.01     1457.70     21.05 o
   1  -6   6        0.07       -0.15      0.70 o
   2  -6   6      656.59      683.87      8.93 o
   4  -6   6       90.21       89.98      3.33 o
   5  -6   6      196.59      192.67      6.13 o
  -4  -5   6        2.65        2.28      0.79 o
  -3  -5   6      290.49      281.25      5.92 o
  -2  -5   6      247.60      237.21      5.01 o
  -1  -5   6      392.72      388.89      6.85 o
   0  -5   6      447.64      452.38      7.53 o
   1  -5   6      271.81      275.12      5.11 o
   2  -5   6      119.33      116.83      2.37 o
   3  -5   6      257.02      251.71      8.46 o
   4  -5   6       50.60       51.56      2.28 o
   5  -5   6      349.72      361.73      7.72 o
  -5  -4   6        2.66        3.55      0.92 o
  -4  -4   6        1.69        1.01      0.68 o
  -3  -4   6      187.85      174.46      4.18 o
  -2  -4   6      831.80      818.58     12.69 o
  -1  -4   6       48.22       49.94      3.27 o
   0  -4   6       73.77       68.96      1.48 o
   1  -4   6        5.66        3.52      0.44 o
   2  -4   6        4.22        5.98      0.57 o
   3  -4   6      220.35      202.42      4.57 o
   4  -4   6      238.72      237.36      5.44 o
   5  -4   6       41.78       44.88      2.30 o
  -5  -3   6       12.33       14.43      1.52 o
  -4  -3   6      342.43      336.30      6.74 o
  -3  -3   6       80.22       68.90      6.67 o
  -2  -3   6     1808.18     1832.15     25.82 o
  -1  -3   6      245.93      235.81      4.41 o
   0  -3   6       32.11       28.35      0.84 o
   1  -3   6      452.06      414.66      5.45 o
   2  -3   6       59.33       57.70      1.39 o
   3  -3   6      285.89      268.24      5.47 o
   4  -3   6      309.15      287.64      6.11 o
   5  -3   6       18.05       15.39      1.88 o
   6  -3   6       82.79       79.94      3.29 o
  -6  -2   6       53.75       56.42      4.08 o
  -5  -2   6      107.08      110.53      3.53 o
  -4  -2   6     1695.17     1737.97     31.96 o
  -3  -2   6      255.95      249.33      4.98 o
  -2  -2   6     1233.48     1267.60     18.25 o
  -1  -2   6     1608.22     1686.95     23.48 o
   0  -2   6        0.07       -0.37      0.38 o
   1  -2   6     1667.86     1631.68     18.59 o
   2  -2   6      855.58      831.44     12.82 o
   3  -2   6       19.10       15.84      1.25 o
   4  -2   6      373.73      333.58      9.39 o
   5  -2   6       58.28       51.61      2.37 o
   6  -2   6       16.16       15.17      2.45 o
  -6  -1   6      226.23      223.54      8.40 o
  -5  -1   6        0.32        0.75      0.63 o
  -4  -1   6     1480.11     1573.62     23.00 o
  -3  -1   6     1318.47     1196.08     17.54 o
  -2  -1   6      109.57      100.00      2.48 o
  -1  -1   6     1055.09     1019.46     11.79 o
   0  -1   6       60.44       48.40      1.08 o
   1  -1   6      415.96      403.58      6.14 o
   2  -1   6     1980.54     1889.11     27.03 o
   3  -1   6       13.04       14.93      1.21 o
   4  -1   6        1.65        1.78      0.70 o
   5  -1   6      132.82      121.49      3.82 o
  -6   0   6      239.93      251.55      8.78 o
  -5   0   6      238.63      241.48      5.42 o
  -4   0   6      378.46      398.34      7.19 o
  -3   0   6       23.30       21.58      1.18 o
  -2   0   6      310.27      338.06      4.51 o
  -1   0   6      241.91      188.04      5.48 o
   0   0   6     1690.87     1677.46     18.94 o
   1   0   6      232.61      230.21      4.48 o
   2   0   6      364.03      326.66      5.92 o
   3   0   6       64.68       55.43      2.70 o
   4   0   6       14.66       14.01      1.47 o
   5   0   6       70.52       75.13      3.06 o
  -6   1   6      271.68      285.43     10.15 o
  -5   1   6      149.84      153.97      3.95 o
  -4   1   6        2.53        1.85      0.41 o
  -3   1   6       44.34       42.61      1.38 o
  -2   1   6      161.48      157.90      2.49 o
  -1   1   6      191.96      196.06      2.87 o
   0   1   6     1899.30     2069.19     23.23 o
   1   1   6     2114.43     2235.48     25.09 o
   2   1   6      900.41      861.28     61.58 o
   3   1   6       78.58       74.98      2.77 o
   4   1   6       63.05       60.15      2.49 o
   5   1   6      262.12      249.16      6.05 o
  -6   2   6        0.39        0.25      0.72 o
  -5   2   6      785.15      830.24     10.75 o
  -4   2   6        0.89        0.99      0.54 o
  -3   2   6      201.50      188.65      3.63 o
  -2   2   6     3446.83     3703.32     40.96 o
  -1   2   6      375.64      403.48      5.24 o
   0   2   6     4443.63     4783.93     58.08 o
   1   2   6     1528.09     1611.04     18.44 o
   2   2   6       41.13       42.04      1.72 o
   3   2   6      775.41      757.02     13.03 o
   4   2   6      282.94      278.67      6.24 o
   5   2   6       89.07       93.17      3.46 o
  -5   3   6      105.37      107.15      3.95 o
  -4   3   6      839.27      884.37     13.64 o
  -3   3   6      133.05      134.16      3.34 o
  -2   3   6     4795.06     5050.78     55.64 o
  -1   3   6     2000.45     2139.35     24.15 o
   0   3   6      125.11      132.45      2.31 o
   1   3   6     1249.71     1234.55     14.48 o
   2   3   6       11.79       12.00      1.12 o
   3   3   6      119.49      112.07      3.38 o
   4   3   6      628.73      613.17     14.94 o
  -6   4   6      109.47      112.91      6.36 o
  -5   4   6      239.08      234.95      5.29 o
  -4   4   6      565.18      581.94      9.87 o
  -3   4   6      156.13      151.50      3.84 o
  -2   4   6      868.71      858.60     39.64 o
  -1   4   6      837.65      872.04     13.17 o
   0   4   6       23.38       23.09      0.91 o
   1   4   6      108.09      104.46      2.16 o
   2   4   6       89.86       86.83      2.74 o
   3   4   6       10.49       10.29      1.30 o
   4   4   6      258.84      264.23      6.24 o
  -6   5   6       88.92       92.07      3.68 o
  -5   5   6       16.32       16.92      1.55 o
  -4   5   6     1034.35     1048.94     16.25 o
  -3   5   6      374.99      369.88      7.28 o
  -2   5   6       58.79       58.20      2.04 o
  -1   5   6       12.73       13.13      1.08 o
   0   5   6      131.35      122.67      3.04 o
   1   5   6       23.90       23.03      1.69 o
   2   5   6       34.62       43.06      2.80 o
   3   5   6       46.66       50.84      2.37 o
  -6   6   6      418.41      396.63      8.16 o
  -5   6   6      238.23      235.89      5.55 o
  -4   6   6      196.59      202.98      4.84 o
  -3   6   6      657.16      661.13     11.07 o
  -2   6   6       35.48       34.41      2.10 o
  -1   6   6       71.57       72.32      2.40 o
   0   6   6       20.17       20.67      1.40 o
   1   6   6        0.02        0.06      0.82 o
   2   6   6      316.94      334.98      9.83 o
   3   6   6      259.40      273.37      8.90 o
  -6   7   6       86.71       83.63      3.23 o
  -5   7   6      484.15      465.18      9.07 o
  -4   7   6       14.16       11.88      1.34 o
  -3   7   6      216.25      219.88      7.42 o
  -2   7   6      188.91      184.83      4.43 o
  -1   7   6       32.01       31.31      1.72 o
   0   7   6      444.65      472.42      8.50 o
   1   7   6      301.92      308.05      9.36 o
   2   7   6      317.16      337.08     10.21 o
  -5   8   6      233.25      234.90     10.94 o
  -4   8   6       52.06       51.54      2.45 o
  -3   8   6       16.44       16.97      1.55 o
  -2   8   6      194.75      189.25      6.64 o
  -1   8   6       28.41       30.56      1.90 o
   0   8   6      424.05      444.28      8.37 o
   1   8   6      683.95      733.50     18.35 o
  -4   9   6      132.04      128.96      4.11 o
  -3   9   6        8.92        9.94      1.33 o
  -2   9   6      179.39      173.04      4.71 o
  -1   9   6      160.72      167.08      4.55 o
   0  -9   7        7.55       12.28      2.01 o
   1  -9   7      266.33      270.80      8.49 o
   2  -9   7       92.07       97.03      4.43 o
  -2  -8   7       43.31       41.82      2.16 o
  -1  -8   7      312.07      297.22      6.29 o
   0  -8   7       32.79       34.14      1.81 o
   1  -8   7       77.17       82.59      4.00 o
   2  -8   7      411.66      415.52     10.68 o
   4  -8   7       71.12       72.03      4.29 o
  -3  -7   7      138.91      127.43      3.88 o
  -2  -7   7        0.19       -0.01      0.59 o
  -1  -7   7      350.81      366.70      7.05 o
   0  -7   7      310.85      321.89      6.31 o
   1  -7   7       13.17       17.43      2.20 o
   2  -7   7       35.81       37.29      1.85 o
   3  -7   7       67.38       66.11      2.65 o
   4  -7   7        0.56       -0.41      0.93 o
  -4  -6   7        0.33        0.85      0.69 o
  -3  -6   7      977.50      947.23     16.77 o
  -2  -6   7      279.78      267.81      5.72 o
  -1  -6   7      358.28      348.13      6.59 o
   0  -6   7      603.68      630.99     10.30 o
   1  -6   7        2.13        3.10      1.15 o
   2  -6   7       43.69       48.14      1.57 o
   3  -6   7       27.01       26.21      1.71 o
   4  -6   7        0.03        0.51      0.64 o
   5  -6   7        1.26        1.28      1.15 o
  -4  -5   7       83.18       71.72      2.84 o
  -3  -5   7      686.63      646.50     11.05 o
  -2  -5   7     1264.22     1219.29     18.29 o
  -1  -5   7       34.18       34.93      3.54 o
   0  -5   7     1049.64     1058.58     15.73 o
   1  -5   7      276.89      284.73      5.38 o
   2  -5   7      107.84       98.98      2.28 o
   3  -5   7      374.12      364.73      7.16 o
   4  -5   7       43.84       40.03      2.06 o
   5  -5   7       41.69       43.83      3.46 o
  -5  -4   7      119.09      112.91      4.68 o
  -4  -4   7      255.30      235.93      9.38 o
  -3  -4   7       88.56       91.22      2.90 o
  -2  -4   7      408.46      397.28      7.14 o
  -1  -4   7      309.89      285.91      5.35 o
   0  -4   7      118.82       97.32      2.51 o
   1  -4   7      675.25      646.50     10.04 o
   2  -4   7      143.25      141.28      2.64 o
   3  -4   7      751.48      738.03     12.35 o
   4  -4   7      451.13      454.10      8.72 o
   5  -4   7        2.80        2.79      0.88 o
  -5  -3   7      108.58      107.79      7.06 o
  -4  -3   7      320.50      310.85     11.52 o
  -3  -3   7        7.14        6.67      0.93 o
  -2  -3   7       11.44        7.53      0.87 o
  -1  -3   7       36.41       23.01      1.15 o
   0  -3   7       21.63       23.31      1.09 o
   1  -3   7      703.56      686.61     21.14 o
   2  -3   7      435.08      413.08      7.32 o
   3  -3   7       27.92       29.10      1.62 o
   4  -3   7      629.84      631.14     11.14 o
   5  -3   7      136.83      133.21      4.10 o
  -6  -2   7      140.87      154.76      6.94 o
  -5  -2   7       26.23       27.40      2.98 o
  -4  -2   7      438.63      421.68      7.84 o
  -3  -2   7      186.02      173.63      3.97 o
  -2  -2   7       19.33       15.89      1.10 o
  -1  -2   7      594.84      513.50      9.00 o
   0  -2   7      282.59      276.20      3.85 o
   1  -2   7      341.92      319.86      4.44 o
   2  -2   7     1066.31     1085.36     16.41 o
   3  -2   7       24.49       22.12      1.69 o
   4  -2   7      252.04      243.02      8.81 o
   5  -2   7      152.93      147.33      4.35 o
  -6  -1   7      504.46      523.25     10.13 o
  -5  -1   7      129.26      132.26      3.85 o
  -4  -1   7      340.82      350.21      7.32 o
  -3  -1   7      639.65      635.53     10.21 o
  -2  -1   7       33.11       28.86      1.31 o
  -1  -1   7      816.36      801.57     11.86 o
   0  -1   7     3024.95     3053.70     33.94 o
   1  -1   7       25.04       24.74      0.87 o
   2  -1   7      600.19      512.03     24.34 o
   3  -1   7      333.98      329.67      6.50 o
   4  -1   7       98.34       85.66      2.96 o
   5  -1   7      170.17      159.72      4.59 o
  -6   0   7      494.15      511.37      9.77 o
  -5   0   7      309.91      330.92      6.80 o
  -4   0   7        5.84        5.51      0.84 o
  -3   0   7      675.80      689.56     13.01 o
  -2   0   7      248.07      232.38      3.38 o
  -1   0   7      407.23      398.77      5.83 o
   0   0   7     1324.25     1289.41     14.90 o
   1   0   7       44.08       41.16      1.12 o
   2   0   7        1.86        2.50      0.89 o
   3   0   7      449.29      422.01      7.82 o
   4   0   7        2.22        1.47      0.75 o
   5   0   7      122.24      114.52      3.85 o
  -6   1   7       63.03       65.34      4.11 o
  -5   1   7      120.25      131.64      3.65 o
  -4   1   7       83.83       82.97      4.71 o
  -3   1   7      491.96      506.63      7.14 o
  -2   1   7      704.51      701.86      8.59 o
  -1   1   7       26.50       27.87      0.91 o
   0   1   7      263.87      244.59      3.55 o
   1   1   7        5.00       10.56      0.73 o
   2   1   7        0.16        0.07      0.43 o
   3   1   7      161.24      163.42      4.09 o
   4   1   7      182.08      171.90      4.56 o
   5   1   7       18.25       17.11      1.73 o
  -6   2   7        2.04        2.89      1.28 o
  -5   2   7       73.44       79.54      2.65 o
  -4   2   7      330.71      359.39      6.46 o
  -3   2   7       41.70       43.39      1.25 o
  -2   2   7     2114.29     2262.27     25.53 o
  -1   2   7      644.45      688.66     14.76 o
   0   2   7      555.25      569.71      7.22 o
   1   2   7       43.40       36.51      1.52 o
   2   2   7      175.27      169.66      3.98 o
   3   2   7      519.71      535.52      9.61 o
   4   2   7      403.55      393.86      8.07 o
  -6   3   7       26.38       30.81      2.74 o
  -5   3   7       36.75       35.02      1.78 o
  -4   3   7     1793.64     1788.19     66.75 o
  -3   3   7      322.36      327.95     12.34 o
  -2   3   7     1741.10     1819.86     25.61 o
  -1   3   7     1349.82     1436.13     16.69 o
   0   3   7       87.00       81.41      2.36 o
   1   3   7     1570.04     1586.01     18.44 o
   2   3   7      648.13      665.93     11.08 o
   3   3   7       30.64       35.42      3.82 o
   4   3   7      698.10      689.26     12.42 o
  -6   4   7      352.55      353.82     10.44 o
  -5   4   7       23.84       25.26      2.39 o
  -4   4   7     1245.60     1260.19     27.10 o
  -3   4   7     1400.05     1449.43     21.27 o
  -2   4   7       69.37       65.62      3.02 o
  -1   4   7      937.81      937.78     23.77 o
   0   4   7       55.97       62.13      9.07 o
   1   4   7      151.92      148.86      3.58 o
   2   4   7     1623.17     1676.44     24.92 o
   3   4   7       27.04       26.54      3.05 o
   4   4   7      180.25      193.56      5.29 o
  -6   5   7      172.69      182.44      4.94 o
  -5   5   7      128.55      125.96      3.77 o
  -4   5   7      252.16      250.63      6.53 o
  -3   5   7      263.03      250.03      5.29 o
  -2   5   7        5.93        5.37      0.85 o
  -1   5   7       40.87       39.63      1.70 o
   0   5   7      485.96      467.48      8.01 o
   1   5   7      104.14      104.43      4.43 o
   2   5   7      318.25      328.01      9.60 o
   3   5   7      152.99      155.31      6.18 o
  -6   6   7      410.08      411.11      8.48 o
  -5   6   7       36.26       40.37      2.15 o
  -4   6   7        0.48        0.18      0.55 o
  -3   6   7       18.57       17.49      1.46 o
  -2   6   7       54.19       53.97      2.15 o
  -1   6   7        0.67        2.46      2.20 o
   0   6   7      101.02      105.55      3.37 o
   1   6   7      206.45      210.07      7.12 o
   2   6   7      147.18      142.77      5.81 o
  -6   7   7       18.80       17.61      1.72 o
  -5   7   7      207.54      216.82      5.55 o
  -4   7   7        0.51        0.61      0.64 o
  -3   7   7       17.49       17.59      1.56 o
  -2   7   7        7.79        7.95      1.94 o
  -1   7   7       52.31       51.64      2.24 o
   0   7   7      554.94      567.89      9.94 o
   1   7   7      334.16      331.36     10.09 o
  -5   8   7       36.24       40.30      2.27 o
  -4   8   7       68.63       67.26      2.84 o
  -3   8   7        5.70        4.37      1.11 o
  -2   8   7      485.85      487.42     10.41 o
  -1   8   7      331.32      330.16      6.92 o
   0   8   7      133.95      143.46      4.05 o
  -4   9   7      121.49      113.15      3.90 o
  -3   9   7       31.23       35.51      2.19 o
  -2   9   7      273.88      277.12      6.46 o
  -1   9   7      790.22      797.61     13.66 o
   1  -9   8      147.05      136.79      5.69 o
  -1  -8   8      225.32      203.42      6.05 o
   0  -8   8      186.26      183.51      4.59 o
   1  -8   8       11.27       13.71      1.40 o
   2  -8   8      641.28      637.72     15.05 o
  -2  -7   8       91.01       89.97      3.84 o
  -1  -7   8       67.51       67.94      2.56 o
   0  -7   8      634.14      653.57     13.81 o
   1  -7   8       10.21       13.27      1.74 o
   2  -7   8      141.60      149.44      7.09 o
   3  -7   8      147.16      133.29      5.86 o
   4  -7   8        2.42        3.09      0.95 o
  -3  -6   8      203.88      206.58      5.11 o
  -2  -6   8      213.51      201.11      4.80 o
  -1  -6   8        4.45        4.08      0.84 o
   0  -6   8       21.15       25.33      1.72 o
   1  -6   8      247.23      259.71      5.34 o
   2  -6   8       15.79       19.85      1.44 o
   3  -6   8        3.58        3.67      2.89 o
   4  -6   8       43.43       42.88      2.36 o
  -4  -5   8      104.17       94.00      3.30 o
  -3  -5   8       98.54       89.39      4.07 o
  -2  -5   8      347.72      351.17      6.83 o
  -1  -5   8       23.73       23.03      1.46 o
   0  -5   8       30.00       35.28      1.58 o
   1  -5   8       10.90       11.94      1.47 o
   2  -5   8       38.61       41.08      1.82 o
   3  -5   8       11.98       10.16      1.24 o
   4  -5   8      206.10      216.87      5.43 o
   5  -5   8        3.93        5.05      1.01 o
  -5  -4   8      212.99      199.13      5.39 o
  -4  -4   8      734.95      705.18     12.68 o
  -3  -4   8       14.11       12.84      1.30 o
  -2  -4   8      645.23      615.80     10.21 o
  -1  -4   8      181.56      184.19      4.02 o
   0  -4   8        2.39        3.28      0.83 o
   1  -4   8      565.79      597.49      7.78 o
   2  -4   8      140.17      141.48      3.55 o
   3  -4   8       39.01       38.55      2.23 o
   4  -4   8     1012.96     1018.61     16.76 o
   5  -4   8      101.88      109.01      3.79 o
  -5  -3   8       34.36       34.06      2.21 o
  -4  -3   8      200.21      185.44      4.63 o
  -3  -3   8      217.40      214.16      7.99 o
  -2  -3   8       63.08       58.04      2.07 o
  -1  -3   8      975.89      954.39     14.30 o
   0  -3   8      112.82      115.84      3.88 o
   1  -3   8      632.46      619.38      7.91 o
   2  -3   8     1324.06     1419.27     21.13 o
   3  -3   8       48.63       46.62      2.11 o
   4  -3   8     1091.99     1100.67     17.79 o
   5  -3   8      468.23      451.91      9.23 o
  -5  -2   8        9.16        9.39      1.27 o
  -4  -2   8       26.06       30.97      3.43 o
  -3  -2   8      111.78       99.51      2.90 o
  -2  -2   8        0.96        0.60      0.43 o
  -1  -2   8      650.62      631.02      9.87 o
   0  -2   8      504.32      474.97      7.39 o
   1  -2   8       16.63       15.85      0.90 o
   2  -2   8     1394.78     1436.27     21.32 o
   3  -2   8      446.64      452.76      8.38 o
   4  -2   8      118.39      116.68      3.64 o
   5  -2   8      271.48      248.99      6.15 o
  -6  -1   8      101.60      112.00      3.86 o
  -5  -1   8       81.27       86.25      3.05 o
  -4  -1   8        5.70        5.88      0.95 o
  -3  -1   8      423.53      395.06     15.24 o
  -2  -1   8      519.73      473.94     21.02 o
  -1  -1   8      639.94      635.87      9.82 o
   0  -1   8     1165.13     1226.48     14.32 o
   1  -1   8       24.85       24.77      0.93 o
   2  -1   8      451.85      451.10      7.94 o
   3  -1   8      377.95      371.05      7.23 o
   4  -1   8        2.41        2.11      0.83 o
   5  -1   8       18.50       16.91      1.69 o
  -6   0   8       35.58       44.05      2.83 o
  -5   0   8      241.51      238.76      6.29 o
  -4   0   8       99.52      100.35      2.98 o
  -3   0   8      479.70      452.76      7.77 o
  -2   0   8     2378.64     2353.44     35.51 o
  -1   0   8        6.41        5.74      0.50 o
   0   0   8      746.71      715.32      8.82 o
   1   0   8      917.04      909.29     13.90 o
   2   0   8      320.37      303.90      5.93 o
   3   0   8      246.47      250.27      5.52 o
   4   0   8       13.82       13.60      1.49 o
   5   0   8        5.40        7.94      1.28 o
  -6   1   8        0.09        0.72      0.73 o
  -5   1   8      286.91      292.95      6.13 o
  -4   1   8      150.01      145.74      4.84 o
  -3   1   8       34.71       31.16      1.08 o
  -2   1   8      691.39      656.07      8.23 o
  -1   1   8      253.91      225.79      3.70 o
   0   1   8       54.16       50.95      1.36 o
   1   1   8      873.11      753.61     47.26 o
   2   1   8       29.67       31.05      1.59 o
   3   1   8      245.63      232.80      5.32 o
   4   1   8       96.60       99.69      6.21 o
  -6   2   8       20.26       22.90      2.57 o
  -5   2   8      179.59      188.07      6.59 o
  -4   2   8      283.52      261.68     16.25 o
  -3   2   8        0.67        1.04      0.39 o
  -2   2   8      117.05      103.39      6.17 o
  -1   2   8       10.83       19.54      1.12 o
   0   2   8       39.66       46.08      1.81 o
   1   2   8      502.44      508.77      8.57 o
   2   2   8      373.48      372.37     11.77 o
   3   2   8       23.64       20.85      1.65 o
   4   2   8      181.02      192.56      5.14 o
  -6   3   8      223.50      232.18      7.88 o
  -5   3   8       16.53       14.70      1.98 o
  -4   3   8      688.32      698.15     11.39 o
  -3   3   8      125.93      122.63      3.60 o
  -2   3   8       57.37       57.59      2.74 o
  -1   3   8      284.30      247.34      7.88 o
   0   3   8      257.99      259.98      4.00 o
   1   3   8      513.73      515.67      8.77 o
   2   3   8      829.76      821.15     13.38 o
   3   3   8       32.40       36.48      2.03 o
   4   3   8      129.99      129.23      4.14 o
  -6   4   8      528.42      520.02     14.15 o
  -5   4   8      168.80      173.16      6.27 o
  -4   4   8      400.02      407.48     11.49 o
  -3   4   8      673.62      717.53     11.77 o
  -2   4   8       56.18       53.40      2.00 o
  -1   4   8     1137.48     1171.09     17.47 o
   0   4   8     1436.42     1447.52     20.96 o
   1   4   8        2.96        2.63      0.73 o
   2   4   8     1234.27     1248.75     19.34 o
   3   4   8      176.94      179.22      4.79 o
  -6   5   8      260.04      258.95      6.20 o
  -5   5   8      512.69      518.29      9.70 o
  -4   5   8       36.86       36.22      1.93 o
  -3   5   8      359.97      352.41      6.95 o
  -2   5   8      275.57      276.00      5.70 o
  -1   5   8      164.85      162.57      3.95 o
   0   5   8     1928.25     1970.49     28.14 o
   1   5   8      134.79      127.71      5.13 o
   2   5   8      130.40      126.81      5.34 o
   3   5   8      159.41      163.51      6.53 o
  -6   6   8       50.14       50.10      2.55 o
  -5   6   8       52.18       55.10      2.60 o
  -4   6   8        0.34        0.40      0.66 o
  -3   6   8        9.05        9.07      1.17 o
  -2   6   8      481.60      458.23      8.47 o
  -1   6   8       58.08       58.36      3.52 o
   0   6   8      215.58      214.63      4.83 o
   1   6   8      238.37      233.35      7.79 o
   2   6   8       30.28       35.09      2.86 o
  -5   7   8        1.74        0.79      0.90 o
  -4   7   8       16.31       16.48      1.67 o
  -3   7   8        2.71        1.96      0.77 o
  -2   7   8      196.31      196.87      4.90 o
  -1   7   8      226.41      215.80     11.39 o
   0   7   8      216.99      218.67      7.70 o
   1   7   8       16.68       21.97      2.65 o
  -4   8   8       14.69       17.65      1.74 o
  -3   8   8       81.10       74.16      2.98 o
  -2   8   8      460.28      446.75      8.74 o
  -1   8   8      235.06      240.01      7.54 o
   0   8   8       11.26       14.47      2.39 o
  -1  -8   9       90.51       87.44      3.13 o
   0  -8   9      246.71      242.88      5.60 o
   1  -8   9        7.75        8.81      2.82 o
  -2  -7   9      231.90      223.75      5.35 o
  -1  -7   9       11.12       14.15      1.44 o
   0  -7   9      662.78      666.62     11.32 o
   1  -7   9       99.22       99.50      3.13 o
   2  -7   9       12.76       11.17      1.98 o
   3  -7   9      403.45      399.10     12.05 o
  -3  -6   9       74.89       67.25      2.72 o
  -2  -6   9      453.48      418.71      8.04 o
  -1  -6   9       31.19       29.10      1.72 o
   0  -6   9      183.82      184.85      4.39 o
   1  -6   9      171.33      192.07      4.46 o
   2  -6   9        0.05        0.12      0.82 o
   3  -6   9      144.36      146.41      6.21 o
   4  -6   9      172.70      162.73      7.26 o
  -4  -5   9      102.96       95.68      3.39 o
  -3  -5   9        3.39        4.20      2.38 o
  -2  -5   9       62.57       62.39      2.40 o
  -1  -5   9      264.36      246.04      5.19 o
   0  -5   9       62.74       62.51      2.23 o
   1  -5   9       12.57       11.22      1.13 o
   2  -5   9       81.34       86.90      4.14 o
   3  -5   9      117.48      108.76      5.83 o
   4  -5   9       73.41       73.54      3.15 o
  -4  -4   9      196.45      193.61      4.98 o
  -3  -4   9       32.39       25.47      1.70 o
  -2  -4   9        4.20        3.97      0.79 o
  -1  -4   9       10.11       11.32      1.09 o
   0  -4   9      123.25      127.86      3.23 o
   1  -4   9      101.20      106.45      4.01 o
   2  -4   9      312.84      325.98      6.40 o
   3  -4   9        1.40        1.52      0.76 o
   4  -4   9      149.93      152.52      4.43 o
  -5  -3   9        3.14        3.16      0.91 o
  -4  -3   9      144.35      130.24      3.83 o
  -3  -3   9      187.40      191.47      4.52 o
  -2  -3   9       29.68       26.02      1.88 o
  -1  -3   9      553.07      576.84      9.44 o
   0  -3   9      244.59      262.25      5.05 o
   1  -3   9       12.25       15.30      0.88 o
   2  -3   9     2451.20     2515.06     64.83 o
   3  -3   9      279.30      292.70      6.26 o
   4  -3   9      174.94      174.41      4.78 o
   5  -3   9       71.15       71.88      3.16 o
  -5  -2   9      134.76      139.40      7.64 o
  -4  -2   9       26.65       27.81      3.12 o
  -3  -2   9      490.41      454.83      8.15 o
  -2  -2   9      112.15      112.80      3.00 o
  -1  -2   9      143.45      137.80      3.25 o
   0  -2   9     3293.83     3559.70     39.69 o
   1  -2   9      117.52      121.74      2.39 o
   2  -2   9     1864.37     1935.76     30.48 o
   3  -2   9     1179.52     1205.07     18.88 o
   4  -2   9       10.27        8.95      1.27 o
   5  -2   9       91.02       90.88      3.51 o
  -6  -1   9       47.17       58.69      2.77 o
  -5  -1   9       47.36       48.51      2.29 o
  -4  -1   9        7.48        8.08      1.08 o
  -3  -1   9      279.25      271.34      5.50 o
  -2  -1   9      514.00      507.92      8.45 o
  -1  -1   9        8.63        8.78      0.85 o
   0  -1   9     1758.57     1865.81     21.38 o
   1  -1   9     1379.06     1405.22     20.63 o
   2  -1   9      115.55      116.21      3.25 o
   3  -1   9      539.67      535.70      9.77 o
   4  -1   9        9.13        9.62      1.60 o
  -6   0   9        0.59        1.19      0.83 o
  -5   0   9      196.12      192.17      5.25 o
  -4   0   9      231.90      214.76      4.86 o
  -3   0   9      393.25      380.12      6.90 o
  -2   0   9      469.50      454.83      7.65 o
  -1   0   9      187.49      184.14      3.03 o
   0   0   9      621.80      665.68      8.49 o
   1   0   9      563.01      580.00     14.64 o
   2   0   9       64.94       63.56      2.34 o
   3   0   9        9.08       11.16      1.29 o
   4   0   9        3.78        3.70      0.95 o
  -6   1   9       34.50       36.19      2.24 o
  -5   1   9      116.74      112.46      3.41 o
  -4   1   9      808.27      772.15     12.42 o
  -3   1   9        0.31       -0.01      0.47 o
  -2   1   9      769.30      759.15      9.48 o
  -1   1   9      781.40      766.01      9.53 o
   0   1   9      207.29      205.20      3.90 o
   1   1   9      148.60      153.26      3.61 o
   2   1   9       44.22       44.07      1.98 o
   3   1   9        0.71        0.85      0.73 o
   4   1   9       11.88       12.68      1.84 o
  -6   2   9       70.86       69.34      4.03 o
  -5   2   9        0.12        0.99      1.08 o
  -4   2   9      334.60      308.29      5.95 o
  -3   2   9      129.46      117.07      2.36 o
  -2   2   9       76.08       69.45      1.69 o
  -1   2   9      866.50      870.39     17.79 o
   0   2   9       88.13       81.64      1.98 o
   1   2   9      228.05      228.82      9.39 o
   2   2   9       79.81       79.78      2.71 o
   3   2   9        0.15        1.01      0.71 o
   4   2   9       61.43       66.03      2.88 o
  -6   3   9       81.08       94.98      4.81 o
  -5   3   9        0.27        0.64      0.96 o
  -4   3   9       30.12       30.36      1.70 o
  -3   3   9       39.37       36.36      1.71 o
  -2   3   9       23.51       26.98      1.98 o
   0   3   9      319.45      328.86      6.92 o
   1   3   9        7.17        9.21      1.07 o
   2   3   9      235.99      241.12      5.39 o
   3   3   9       66.59       64.92      2.74 o
  -5   4   9       48.77       50.06      3.47 o
  -4   4   9        5.92        5.94      1.01 o
  -3   4   9      418.77      429.20      8.02 o
  -2   4   9      277.57      285.77      5.83 o
  -1   4   9      259.01      266.49      5.41 o
   0   4   9     1124.31     1143.93     17.13 o
   2   4   9      153.01      142.83      5.63 o
   3   4   9      180.27      173.46      4.80 o
  -6   5   9       88.78       92.85      4.93 o
  -5   5   9      206.89      210.03     12.38 o
  -4   5   9      108.58      105.43      3.42 o
  -3   5   9      554.98      567.27     10.12 o
  -2   5   9     1758.15     1798.55     29.54 o
  -1   5   9       12.53       15.61      1.37 o
   0   5   9     1195.58     1207.64     18.22 o
   1   5   9      269.33      260.24      8.20 o
   2   5   9       33.21       37.95      2.92 o
  -5   6   9      116.11      118.36      7.06 o
  -4   6   9      353.26      354.58     10.88 o
  -3   6   9       71.18       78.27      2.93 o
  -2   6   9     1188.18     1215.05     18.87 o
  -1   6   9      353.81      346.23      6.93 o
   0   6   9      128.63      120.45      5.22 o
   1   6   9      288.38      277.45      8.90 o
  -5   7   9       25.71       27.89      2.17 o
  -4   7   9      271.03      276.14     10.14 o
  -3   7   9        0.39       -0.63      0.64 o
  -2   7   9      152.52      142.86      4.97 o
  -1   7   9      155.90      150.32      5.76 o
   0   7   9       12.73       13.56      2.19 o
  -4   8   9      182.83      181.82      5.53 o
  -3   8   9       83.24       82.36      3.24 o
  -2   8   9      105.44      100.75      3.84 o
  -1   8   9        2.66        4.48      1.00 o
   0  -8  10      105.67      120.85      3.77 o
   1  -8  10       19.71       22.15      1.76 o
  -2  -7  10      266.26      254.02      5.96 o
  -1  -7  10       12.67       11.72      1.33 o
   0  -7  10       84.34       87.17      7.09 o
   1  -7  10      267.15      278.57      6.05 o
   2  -7  10        0.25        1.55      1.20 o
   3  -7  10      356.39      386.70     11.99 o
  -3  -6  10        0.81        1.23      0.72 o
  -2  -6  10      330.56      313.09      6.64 o
  -1  -6  10      226.49      228.51      5.23 o
   0  -6  10        0.46        2.00      0.74 o
   1  -6  10      795.48      795.03     17.49 o
   2  -6  10      238.51      242.04      8.11 o
   3  -6  10      275.86      269.72      9.25 o
  -3  -5  10       48.01       47.89      2.24 o
  -2  -5  10      118.58      119.79      3.52 o
  -1  -5  10       92.92       92.58      2.91 o
   0  -5  10       43.55       43.73      1.97 o
   1  -5  10      286.04      286.06      5.82 o
   2  -5  10      581.03      587.96     15.05 o
   3  -5  10        0.46        2.54      1.17 o
   4  -5  10      182.86      180.58     12.49 o
  -4  -4  10       66.10       65.75      4.00 o
  -3  -4  10       60.80       53.39      2.33 o
  -2  -4  10       33.09       28.21      1.69 o
  -1  -4  10        3.85        2.53      0.73 o
   0  -4  10       90.27       95.74      2.83 o
   1  -4  10      160.48      159.89      3.81 o
   2  -4  10      103.23      111.52      4.93 o
   3  -4  10       34.20       29.53      3.43 o
   4  -4  10        8.97        9.18      1.33 o
  -5  -3  10       20.64       19.78      1.86 o
  -4  -3  10        0.79        0.77      0.60 o
  -3  -3  10       34.60       34.12      2.47 o
  -2  -3  10       42.75       41.73      1.88 o
  -1  -3  10      205.86      197.53      4.36 o
   0  -3  10      320.49      332.19      6.21 o
   1  -3  10        6.19        8.90      1.55 o
   2  -3  10      176.74      179.40      4.90 o
   3  -3  10       10.08       11.03      1.34 o
   4  -3  10        3.77        3.67      0.96 o
  -5  -2  10      132.06      141.22      4.25 o
  -4  -2  10       21.12       18.77      2.25 o
  -3  -2  10      240.24      229.21      5.08 o
  -2  -2  10      392.94      407.51      7.37 o
  -1  -2  10        4.88        8.62      2.22 o
   0  -2  10     3160.84     3198.76     48.00 o
   1  -2  10      445.98      440.87      7.75 o
   2  -2  10       86.80       87.67      2.99 o
   3  -2  10       85.68       75.43      2.84 o
   4  -2  10       58.50       56.09      4.84 o
  -5  -1  10      141.87      131.05      8.36 o
  -4  -1  10      139.57      145.08      5.34 o
  -3  -1  10       76.25       85.18      3.41 o
  -2  -1  10     3423.84     3646.28     49.97 o
  -1  -1  10      103.71      110.95      3.12 o
   0  -1  10     1450.77     1530.70     17.90 o
   1  -1  10     1814.99     1878.14     27.21 o
   2  -1  10        2.26        2.78      0.78 o
   3  -1  10       95.57       99.56      3.33 o
   4  -1  10      148.26      142.23      4.35 o
  -6   0  10       21.63       25.94      2.05 o
  -5   0  10      123.20      121.64      5.15 o
  -4   0  10      336.36      338.09      6.76 o
  -3   0  10        1.45        1.93      0.69 o
  -2   0  10     1507.31     1555.88     22.42 o
  -1   0  10     2278.92     2401.85     27.36 o
   0   0  10      158.94      174.35      3.67 o
   1   0  10      504.08      503.39      8.67 o
   2   0  10        3.78        4.02      0.87 o
   3   0  10       12.73       13.45      1.48 o
   4   0  10      237.12      228.09      9.12 o
  -6   1  10       38.81       36.46      3.30 o
  -5   1  10       97.95       91.07      4.94 o
  -4   1  10      215.69      215.38      6.43 o
  -3   1  10      407.33      398.50      7.19 o
  -2   1  10      521.10      553.16      9.08 o
  -1   1  10      437.57      447.35      6.17 o
   0   1  10      215.26      217.38      3.76 o
   1   1  10       20.44       25.10      2.47 o
   2   1  10        9.03       18.12      3.89 o
   3   1  10        0.29       -0.10      0.93 o
   4   1  10      192.76      185.38      5.20 o
  -6   2  10      210.25      205.72      7.64 o
  -5   2  10        0.27        0.47      0.96 o
  -4   2  10      359.78      359.28     10.15 o
  -3   2  10      404.15      398.09      9.70 o
  -2   2  10        0.45        0.67      0.41 o
  -1   2  10      135.42      138.49      2.67 o
   0   2  10       29.43       35.82      2.05 o
   1   2  10        0.86        0.88      0.62 o
   2   2  10       93.01       89.10      2.98 o
   3   2  10      114.85      112.44      4.30 o
  -6   3  10       87.47       91.95      4.84 o
  -5   3  10       51.29       55.05      3.53 o
  -4   3  10       15.49       15.81      2.19 o
  -3   3  10      561.04      571.18      9.80 o
  -2   3  10       63.05       63.16      3.24 o
  -1   3  10       40.55       37.04      3.14 o
   0   3  10       80.44       90.01      2.14 o
   1   3  10       17.74       18.92      1.45 o
   2   3  10      246.54      239.43      6.42 o
   3   3  10      348.93      339.51      7.43 o
  -6   4  10       10.20       10.36      1.95 o
  -4   4  10        4.87        7.03      1.09 o
  -3   4  10      218.44      233.68      5.37 o
  -2   4  10      221.90      226.87      5.10 o
  -1   4  10        3.24        3.46      0.80 o
   0   4  10      223.16      245.92      7.58 o
   1   4  10      204.35      194.75      6.65 o
   2   4  10       45.33       45.89      3.15 o
  -5   5  10      265.66      269.46      9.13 o
  -4   5  10      226.10      223.90      5.51 o
  -3   5  10      113.82      112.60      3.55 o
  -2   5  10      657.77      660.02     25.85 o
  -1   5  10        4.59        6.11      0.98 o
   0   5  10       92.02       93.61      4.40 o
   1   5  10      383.00      365.23     10.53 o
   2   5  10        7.60        7.47      1.75 o
  -5   6  10      242.65      246.60     10.76 o
  -4   6  10      959.69      971.07     16.23 o
  -3   6  10       16.31       15.30      1.60 o
  -2   6  10      678.32      659.95     11.58 o
  -1   6  10      296.84      294.06      6.29 o
   0   6  10       26.64       27.95      2.83 o
   1   6  10      225.57      207.12      7.50 o
  -4   7  10      539.34      517.48     10.23 o
  -3   7  10      317.26      320.24      7.19 o
  -2   7  10      122.14      121.06      3.83 o
  -1   7  10      245.14      241.64      5.68 o
   0   7  10       42.76       42.91      3.30 o
  -3   8  10       62.94       64.56      4.46 o
  -2   8  10        0.03       -0.44      1.23 o
  -1  -7  11       20.65       22.42      1.97 o
   0  -7  11        7.85       10.39      1.28 o
   1  -7  11      146.89      147.41      4.17 o
   2  -7  11       46.67       50.23      3.47 o
  -2  -6  11       55.16       53.69      2.42 o
  -1  -6  11      356.90      357.31      7.24 o
   0  -6  11        3.38        4.35      0.95 o
   1  -6  11      408.34      417.27     11.64 o
   2  -6  11      324.23      318.91     10.01 o
   3  -6  11        7.57        5.98      1.60 o
  -3  -5  11      245.00      219.10      5.39 o
  -2  -5  11        0.35        0.59      0.71 o
  -1  -5  11      988.76      933.79     14.91 o
   0  -5  11      491.42      489.31      8.85 o
   1  -5  11      373.88      361.73     10.33 o
   2  -5  11      755.73      766.49     18.79 o
   3  -5  11        3.03        4.00      1.37 o
  -4  -4  11       30.41       34.07      3.00 o
  -3  -4  11       74.40       76.40      2.88 o
  -2  -4  11      163.76      158.11      4.19 o
  -1  -4  11      459.24      444.29     13.84 o
   0  -4  11      931.59      919.87     14.46 o
   1  -4  11       11.22       13.86      1.98 o
   2  -4  11      237.80      239.38      8.08 o
   3  -4  11       13.44       12.88      2.74 o
  -4  -3  11        5.23        4.21      0.92 o
  -3  -3  11       20.38       23.55      1.74 o
  -2  -3  11       80.16       79.54      2.72 o
  -1  -3  11       60.08       62.91      2.35 o
   0  -3  11      159.50      156.83      4.45 o
   1  -3  11       33.65       32.38      2.57 o
   2  -3  11       10.46        9.50      1.40 o
   3  -3  11        8.61        6.89      1.43 o
   4  -3  11        2.25        1.88      0.86 o
  -5  -2  11       24.33       27.47      2.07 o
  -4  -2  11        7.03        8.39      1.18 o
  -3  -2  11       92.99       87.75      3.02 o
  -2  -2  11      369.45      365.01      6.92 o
  -1  -2  11       40.20       42.68      2.06 o
   0  -2  11      113.34      120.27      3.18 o
   1  -2  11        5.41        6.68      1.46 o
   2  -2  11       10.19       10.06      1.22 o
   3  -2  11        5.90        4.62      1.50 o
   4  -2  11       84.84       92.77      3.53 o
  -5  -1  11       72.15       70.85      4.39 o
  -4  -1  11      405.63      415.22      8.03 o
  -3  -1  11        3.62        5.40      2.67 o
  -2  -1  11     1582.53     1609.16     23.42 o
  -1  -1  11      501.44      498.25      9.23 o
   0  -1  11        0.46        1.23      0.63 o
   1  -1  11      118.61      114.14      3.16 o
   2  -1  11      182.65      189.89      7.47 o
   3  -1  11      202.19      196.79      5.08 o
   4  -1  11      372.38      341.77      8.52 o
  -5   0  11       40.47       49.12      2.35 o
  -4   0  11     1646.67     1704.81     25.23 o
  -3   0  11      182.75      193.44      4.52 o
  -2   0  11      512.75      530.93      9.04 o
  -1   0  11     1395.00     1418.40     23.44 o
   0   0  11        0.89        1.39      0.51 o
   1   0  11       56.19       61.27      2.29 o
   2   0  11      654.13      605.81     10.68 o
   3   0  11        0.01        0.77      0.78 o
  -5   1  11       31.26       29.43      3.00 o
  -4   1  11      922.58      955.33     24.30 o
  -3   1  11     1293.31     1330.01     19.75 o
  -2   1  11      104.80      105.52      2.94 o
  -1   1  11      137.24      143.62      2.80 o
   0   1  11       17.25       20.24      1.32 o
   1   1  11       19.98       20.78      1.49 o
   2   1  11      583.21      567.34     10.22 o
   3   1  11       53.68       45.59      2.32 o
  -5   2  11      296.55      306.33      9.74 o
  -4   2  11      211.22      220.60      7.61 o
  -3   2  11      227.71      234.07      7.53 o
  -2   2  11      143.60      150.42      2.95 o
  -1   2  11       79.12       81.94      2.04 o
   0   2  11        6.53        9.32      1.05 o
   1   2  11        0.92        0.29      0.90 o
   2   2  11      312.07      299.39      6.46 o
   3   2  11      153.37      157.37      4.56 o
  -5   3  11      190.15      194.55      7.29 o
  -4   3  11       37.15       32.58      2.95 o
  -3   3  11       98.20       99.48      4.52 o
  -2   3  11        2.23        3.12      1.20 o
  -1   3  11        6.34        6.77      1.49 o
   0   3  11      335.31      349.68      9.57 o
   1   3  11      188.36      195.35      4.68 o
   2   3  11      127.82      135.84      4.00 o
  -5   4  11      181.94      175.91      7.23 o
  -4   4  11       18.09       12.86      1.98 o
  -3   4  11        0.71        1.63      1.36 o
  -2   4  11      136.88      141.58      3.92 o
  -1   4  11       17.37       17.22      1.44 o
   0   4  11      369.43      376.43     10.47 o
   1   4  11      507.46      481.51     12.81 o
   2   4  11        2.00        3.50      1.34 o
  -5   5  11       29.90       30.25      3.09 o
  -4   5  11      140.21      146.81      4.38 o
  -3   5  11       11.31       11.72      1.41 o
  -2   5  11      134.08      136.72      3.97 o
  -1   5  11      415.27      383.19      7.51 o
   0   5  11       59.45       59.10      3.59 o
   1   5  11      361.20      352.83     10.47 o
  -4   6  11      207.26      210.31      5.61 o
  -3   6  11       28.61       28.45      2.10 o
  -2   6  11       69.11       71.51      2.87 o
  -1   6  11      466.02      442.02      8.51 o
   0   6  11       25.59       28.56      2.89 o
  -3   7  11      186.04      194.74      8.02 o
  -2   7  11        0.46        0.05      0.64 o
  -1   7  11      163.71      143.82      6.36 o
  -1  -6  12      114.70      111.11      3.57 o
   0  -6  12      126.43      126.07      5.28 o
   1  -6  12       51.73       53.47      3.50 o
   2  -6  12      174.69      210.91      7.85 o
  -3  -5  12      231.56      221.24      7.99 o
  -2  -5  12        1.74        3.22      0.95 o
  -1  -5  12      284.12      276.85      6.12 o
   0  -5  12      428.43      412.14      7.95 o
   1  -5  12        0.54        0.03      0.79 o
   2  -5  12       81.56       81.74      4.49 o
  -3  -4  12      757.66      702.10     12.26 o
  -2  -4  12      459.62      441.83      8.43 o
  -1  -4  12      225.81      206.37      4.90 o
   0  -4  12      630.11      608.93     10.49 o
   1  -4  12       34.97       35.30      2.77 o
   2  -4  12       14.80       15.49      2.28 o
   3  -4  12      239.83      246.01      8.93 o
  -4  -3  12      131.54      126.52      5.37 o
  -3  -3  12      343.77      309.01     15.21 o
  -2  -3  12      710.39      660.43     11.27 o
  -1  -3  12       22.90       26.46      1.76 o
   0  -3  12      169.21      166.33      4.12 o
   1  -3  12       26.01       28.97      2.63 o
   2  -3  12        0.19       -0.12      0.99 o
   3  -3  12      165.86      169.23      7.34 o
  -4  -2  12       82.82       77.00      2.97 o
  -3  -2  12       12.31       12.06      1.39 o
  -2  -2  12      156.34      156.58      6.58 o
  -1  -2  12        3.10        3.41      0.88 o
   0  -2  12       15.36       14.24      1.34 o
   1  -2  12        7.21        5.37      1.40 o
   2  -2  12       11.35       14.34      1.47 o
   3  -2  12       58.24       56.78      2.60 o
  -5  -1  12       32.77       33.71      2.26 o
  -4  -1  12      246.45      246.62      5.70 o
  -3  -1  12       16.25       16.80      1.48 o
  -2  -1  12       27.23       29.23      1.72 o
  -1  -1  12       23.12       21.36      2.20 o
   0  -1  12        1.11        2.68      1.25 o
   1  -1  12       68.77       83.00      6.32 o
   2  -1  12      114.12      113.70      3.53 o
   3  -1  12        5.90        6.48      1.15 o
  -5   0  12        0.02        0.50      0.99 o
  -4   0  12      386.31      381.23      7.57 o
  -3   0  12      412.92      411.03      7.75 o
  -2   0  12        1.56        2.03      0.81 o
  -1   0  12      148.43      144.25      6.36 o
   0   0  12      306.22      293.09      8.34 o
   1   0  12      362.79      343.63      6.74 o
   2   0  12      780.10      743.27     12.74 o
   3   0  12       66.78       65.49      2.84 o
  -5   1  12      162.08      172.46      6.94 o
  -4   1  12      104.80      106.46      3.66 o
  -3   1  12      511.02      505.83      8.95 o
  -2   1  12       49.66       48.81      2.06 o
  -1   1  12       68.87       70.64      2.45 o
   0   1  12     1540.11     1558.13     23.06 o
   1   1  12        2.85        3.19      0.86 o
   2   1  12      897.46      862.50     14.48 o
   3   1  12      227.42      221.13      7.34 o
  -5   2  12      384.89      400.56     11.87 o
  -4   2  12       10.79       10.88      2.04 o
  -3   2  12       49.93       52.01      3.27 o
  -2   2  12       79.43       78.27      3.88 o
  -1   2  12       25.00       28.42      1.34 o
   0   2  12      836.59      830.95     23.19 o
   1   2  12      221.91      199.99      4.80 o
   2   2  12       47.16       39.38      2.13 o
  -5   3  12      103.41       93.73      4.90 o
  -4   3  12       30.24       33.11      3.03 o
  -3   3  12       64.81       65.14      3.73 o
  -2   3  12       27.26       30.27      5.05 o
  -1   3  12       34.13       30.40      2.86 o
   0   3  12      361.65      359.63      9.95 o
   1   3  12      223.60      237.22      7.70 o
   2   3  12        1.58        1.69      1.17 o
  -5   4  12       41.43       35.53      3.44 o
  -4   4  12        3.88        2.13      1.11 o
  -3   4  12        9.27        8.31      1.63 o
  -2   4  12      424.93      417.73      8.16 o
  -1   4  12      166.09      175.41      6.33 o
   0   4  12       30.32       32.70      2.57 o
   1   4  12      158.31      153.74      6.01 o
  -4   5  12      104.96      104.93      5.22 o
  -3   5  12       10.32       12.14      1.49 o
  -2   5  12      176.99      173.02      5.00 o
  -1   5  12      477.88      471.12     12.95 o
   0   5  12       18.96       19.46      2.36 o
  -4   6  12       47.99       45.90      5.24 o
  -3   6  12      414.09      397.10     11.54 o
  -2   6  12       60.43       57.00      2.60 o
  -1   6  12      197.05      180.37      7.03 o
  -2  -5  13      184.26      181.63      4.88 o
  -1  -5  13       70.49       73.53      2.87 o
   0  -5  13      211.92      228.19      7.35 o
   1  -5  13       59.07       66.80      3.97 o
  -3  -4  13      163.86      151.04      4.45 o
  -2  -4  13      322.96      305.42      6.67 o
  -1  -4  13       20.82       20.72      1.76 o
   0  -4  13      143.85      143.90      5.75 o
   1  -4  13      337.53      368.38     10.85 o
   2  -4  13       34.18       34.45      3.21 o
  -3  -3  13       28.48       24.93      1.92 o
  -2  -3  13      390.84      376.57      7.56 o
  -1  -3  13      112.46      119.35      3.57 o
   0  -3  13       21.92       24.42      2.54 o
   1  -3  13      455.12      449.95     12.34 o
   2  -3  13       29.93       27.22      2.92 o
  -4  -2  13      346.82      325.55     14.41 o
  -3  -2  13       10.23       10.31      1.33 o
  -2  -2  13       46.35       51.52      2.32 o
  -1  -2  13       73.24       83.03      3.09 o
   0  -2  13        4.54        6.68      1.52 o
   1  -2  13      299.17      305.11      9.39 o
   2  -2  13      256.62      261.90      8.90 o
  -4  -1  13       43.89       46.95      2.37 o
  -3  -1  13       20.96       22.36      1.79 o
  -2  -1  13       19.39       20.76      1.63 o
  -1  -1  13        8.45       11.79      1.31 o
   0  -1  13       38.52       43.03      2.95 o
   1  -1  13       57.49       62.54      3.68 o
   2  -1  13      319.76      332.77      7.09 o
  -4   0  13        8.02        8.21      1.30 o
  -3   0  13       25.06       23.13      1.72 o
  -2   0  13        1.02       -0.28      0.67 o
  -1   0  13       84.40       85.41      2.79 o
   0   0  13      164.41      163.80      5.95 o
   1   0  13        8.24       10.07      1.28 o
   2   0  13      212.21      214.96      5.34 o
  -5   1  13      163.11      156.74      6.80 o
  -4   1  13        0.09       -0.70      0.93 o
  -3   1  13       86.40       85.95      2.93 o
  -2   1  13      332.98      314.56      6.30 o
  -1   1  13      286.83      285.65      6.14 o
   0   1  13      825.12      823.85     15.23 o
   1   1  13      115.33      114.41      3.47 o
   2   1  13       92.11       92.79      3.31 o
  -5   2  13      146.40      143.15      6.45 o
  -4   2  13       97.31      100.88      5.08 o
  -3   2  13      109.15      106.74      4.93 o
  -2   2  13     1421.39     1341.99     28.47 o
   0   2  13      739.71      720.78     14.70 o
   1   2  13      308.13      284.89      6.62 o
   2   2  13        7.78        7.74      1.26 o
  -4   3  13      106.17      113.36      5.43 o
  -3   3  13        2.88        3.70      1.49 o
  -2   3  13      770.36      694.78     16.89 o
  -1   3  13      313.54      317.48      9.31 o
   0   3  13       58.00       58.90      3.38 o
   1   3  13      153.65      162.34      6.10 o
  -4   4  13       86.84       82.29      4.73 o
  -3   4  13       51.13       48.60      3.44 o
  -2   4  13      246.23      242.23      8.04 o
  -1   4  13      172.03      173.02      6.48 o
   0   4  13        0.76        0.38      0.85 o
  -4   5  13      229.18      222.49      8.37 o
  -3   5  13      128.21      127.19      4.15 o
  -2   5  13        0.27       -0.32      0.92 o
  -1   5  13      183.77      179.46      6.83 o
  -2  -4  14      130.63      139.80      4.24 o
  -1  -4  14       72.25       85.84      3.19 o
   0  -4  14      167.66      180.46      6.83 o
   1  -4  14      162.45      173.86      6.83 o
  -3  -3  14       39.11       43.52      3.79 o
  -2  -3  14      212.49      211.92      5.29 o
  -1  -3  14      318.26      335.36      7.03 o
   0  -3  14       22.79       23.63      2.60 o
   1  -3  14      115.64      115.46      5.31 o
  -3  -2  14      113.21      121.87      3.85 o
  -2  -2  14       14.30       18.25      1.69 o
  -1  -2  14      494.72      496.13      9.15 o
   0  -2  14       86.91       91.80      4.55 o
   1  -2  14      113.89      107.32      5.13 o
  -3  -1  14      161.64      183.14      4.81 o
  -2  -1  14        8.25        9.59      1.30 o
  -1  -1  14      302.73      313.75      6.55 o
   0  -1  14      307.53      305.17      9.16 o
   1  -1  14       20.76       22.96      2.65 o
  -4   0  14        6.40        6.51      1.22 o
  -3   0  14       31.80       37.47      2.13 o
  -2   0  14       75.27       82.47      2.94 o
  -1   0  14       39.49       43.12      2.98 o
   0   0  14      446.56      457.79     12.31 o
   1   0  14       17.52       22.14      2.60 o
  -4   1  14        3.57        4.46      1.52 o
  -3   1  14       59.33       64.59      3.94 o
  -2   1  14      207.08      213.87      8.26 o
  -1   1  14       22.77       20.80      2.25 o
   0   1  14      255.34      271.68      8.52 o
   1   1  14      114.22      117.68      3.65 o
  -4   2  14      212.13      203.36      7.70 o
  -3   2  14       93.83       91.16      4.73 o
  -2   2  14      492.14      468.91     12.51 o
   0   2  14       50.92       52.80      3.27 o
   1   2  14      142.41      138.95      5.57 o
  -4   3  14      707.83      668.65     17.33 o
  -3   3  14       46.93       47.05      3.50 o
  -2   3  14      386.66      331.97     10.06 o
   0   3  14        0.01        1.37      1.02 o
  -3   4  14      189.16      179.52      7.06 o
  -2   4  14       27.28       23.05      2.63 o
  -1   4  14       83.54      100.21      4.78 o
  -1  -3  15      147.02      153.79      6.24 o
  -2  -2  15        0.16        0.27      0.84 o
  -1  -2  15       83.08       91.80      4.58 o
   0  -2  15       74.22       78.68      4.29 o
  -2  -1  15       91.64       93.20      3.32 o
  -1  -1  15       55.59       55.95      3.56 o
   0  -1  15      126.41      135.62      5.78 o
  -3   0  15      125.85      126.97      4.89 o
  -2   0  15      238.37      251.88      6.01 o
  -1   0  15        2.83        1.58      1.25 o
   0   0  15      211.64      244.05      8.17 o
  -3   1  15       36.56       43.79      3.30 o
  -2   1  15      313.45      327.51      9.95 o
   0   1  15       77.53       84.86      4.43 o
  -3   2  15       15.79       11.03      2.04 o
  -2   2  15      210.36      219.98      7.76 o
 
